# Supplementary material for: The in silico identification and characterization of a bread wheat/Triticum militinae introgression line
Source: Plant Biotechnol J. 2016 Sep 16;15(2):249–56. doi: 10.1111/pbi.12610 (PMC5259550; doi:10.1111/pbi.12610)
Supplement: Supplementary file 4 — Table S1 Consensus 4A DArTseq map, based on four independent populations, each involving CS as one parent. [file PBI-15-249-s002.xlsx]

## Sheet: DArTseq_map_4A
Table S1: Consensus 4A DArTseq map specific for cv. Chinese Spring and marker sequences. The map was based on four crosses involving cv. Chinese Spring as a parent.
DArT marker	position (cM)	sequence
DArT2013_1064602	0	TGCAGCCACATGCCGTACAGACCATGCATGCCGCTGGACACAATCCAGGCATCTACTTGCATGTAGTAG
DArT2013_1120385	0	TGCAGGTCTCGTATATCTCGTTTTTGCTACCAGGACGTCGCTGCGATTTGAAGATCTTGCCGAATGACA
DArT2013_1284943	0	TGCAGCCGCTCGACCGATCTGAGAGGGAGAGACGAGAAGGATAAGACATCTTGCAGCTATGTGAGAGAG
DArT2013_1041102	0	TGCAGGTCCCTGGACGGAGATGCGAAGGCTGCCACAGATCCAATGATGAGCCGAGATCGGAAGAGCGGT
DArT2013_1056871	1.376	TGCAGATTTAGAGCTAGGAAGAAGCAGTGAAGGGAGGGACCTCAGTAGGACAGCATGAGTTGGACGGTC
DArT2013_1095755	3.279	TGCAGCCTGAGGGTGGAGGCGACGAGGATGGCGAGGATGGCGAAGCAGGCCGGGATGAGCCCGAGATCG
DArT2013_3029395	4.739	TGCAGGAGCTGGAGGAATGCTTGCGGCGCCCGAGGCCGCTGTCCCCCGAGATCGGAAGAGCGGTTCAGC
DArT2013_1104264	7.229	TGCAGGCAACATATCCTGTTGCAGTGAGAGAGAAGGTTCAGGGAGGGAGAGACACAGAGAAGAAGAAGA
DArT2013_977640	7.229	TGCAGCCCCTTCAGCTTGTAGTCCGTCTGCACACTCATTGATTCCGCCATGAGCTCAGGCTGACGATGA
DArT2013_1035095	8.52767	TGCAGTGAATGACTCTCTTCTGTCAGCGTTGGGCAGGTAGACGAGATTATCAGAAAAAGGCATGTGTCC
DArT2013_1052958	8.52767	TGCAGGCCACCCTCCTCCGCCTGCCACACCACGCAGATCACGCATGCATTGCGAGCGATGGAATGTCCA
DArT2013_1216532	8.52767	TGCAGCTGCCAATAATGTCAAGTATCCACACCTTCATGTGCATCTGCTATAATGTTTAAGTATCCACAT
DArT2013_1221296	8.52767	TGCAGTAGCTTAGAGGCGGCGACTCAGCCAAGGTAGAGCAAGGCTGCGACGTCAAGCGCTCCGAGATCG
DArT2013_1346762	8.52767	TGCAGTGTACCTTGACGCGTGAGGTCGCCAGTTCCATTCACGTTTGCCGTACCTCTTTTGCGTTTTTGA
DArT2013_1768801	8.52767	TGCAGGCCACCCTCCTCCGCCTGCCACACCACGCAGGCACACGCAGATCACGCATGCATTGCGAGCGAT
DArT2013_1092651	8.52767	TGCAGCCAGCGCCTCCACCGTCGCTGACTTGCCGTCGCCATGCCAGGAGCCTTGCGCGCCCGAGATCGG
DArT2013_1054658	9.29	TGCAGCACTACATAGGTCTAGTGGCCTAATTGATCTCTTGACGCCTCGTGGTCGGTGTTGAACAGGAGT
DArT2013_1114113	9.639	TGCAGTTGTCACTCTCCAGTGTAAGTCTGAAGAGAGCCCTCATTGCCTGCCTCTTCACTACCTTGCCAT
DArT2013_994750	10.383	TGCAGTCTGGCAGACTCACCAATGGAGTTAACTCAAGTGACCAAAAGTCTGTTGGTGCCGATAGTATTT
DArT2013_1060445	10.7583	TGCAGATGAACTATGTCAAGTAGCAGCTAGGATTGTTGTACGTGTTTTTGTAAGACTTGGGCTGGGCTA
DArT2013_1718021	10.7583	TGCAGACTTCGACCCCATTTATATTCCAGCAGCTGGCAGCATATGAAGCTGTCCTCATCCAAACGGAAA
DArT2013_1082494	11.125	TGCAGGGTGGACGTCTCTTTAATGTCTGCGCGATCTGTGTCAAGCGCTCAAGTTTGCCGAGATCGGAAG
DArT2013_1090716	11.125	TGCAGTGTTTGCCTGTTCAAACTGCCGCGACCCCTCACTACTGTGTTCCATTGCTGAATCACTGAACGG
DArT2013_1096060	12.203	TGCAGCCTGAGGGTGGAGGCGACGAGGATGGCGAGGATGGCGAAGCAGGCCGAGATCGGAAGAGCGGGT
DArT2013_1317604	12.235	TGCAGGGTGGACGTCTCTTTAATGTCTGCGCGATCTGTGTCAAGCGCTCAAGTTTGCCCTGGTGGAGAT
DArT2013_2248753	12.235	TGCAGCACTATAGGTGGATCTAGTGGCCTATTTGATCTCCTCTTCATGCTCGATGTTGAACAGTACGAA
DArT2013_2275668	12.45	TGCAGTGGTACTACTTGTAGCACTCGACTTTTTATCGGGTCCTATACGTACGTACGTACGCGGTTAAGC
DArT2013_1159985	13.4057	TGCAGTTTGAGACTTGGTATCTGAGGAGCAAGTACAGCCTAGAGTTTTGCATAGACGGCTGATATTCCT
DArT2013_2273797	16.458	TGCAGGGATGTCACCTTGGCCAACCAACTCGGCAATTCTGCCTGGTCGAAGGACAATGATACAAGCGAG
DArT2013_1126422	17.264	TGCAGCAAGCAGTACATGCTTCTGTCACGTGGCTAATGGGCGCGCGGCGCGTCCCCGAGATCGGAAGAG
DArT2013_1236905	17.264	TGCAGCATTGTTGGAATAGCTTACCATCTTTTACTGGGGGTAGCTGAGGGGTCAAGTGACTGCCTTCTC
DArT2013_1269633	17.264	TGCAGCATTGTTGGTAGCTGAGGGGTCAGGTGACTGCCTTCTCATTTGAGCACCGAGTTGGAAGCCGAG
DArT2013_2275143	17.264	TGCAGATCCAACTTCTAATCACTCGACTTTTTGTAGTTGGACTTAATTAGTTAGATGTTTTCCTTCCGT
DArT2013_2275334	17.264	TGCAGCCTCGATCAGCAAGAGGGAGCCTCGATGAGATGAGATGAGATGAGATGAAACCGAGATCGGAAG
DArT2013_2275732	17.264	TGCAGGTGCAGGGGTACGTATACACTACAGCTCGATCTTGATCTGGATCTCCATCTTTTTCTGAAGCTT
DArT2013_2282419	17.757	TGCAGAAGGCACGCTCGGCTCGACTGACTGACTTAACCTGGGATTAATCCAGGGAAGAGAGAGAGAGAG
DArT2013_2300274	19.0233	TGCAGATCCAACTTCTAATCACTCGACTTCCCATCAATTTTTGTAGTTGGACTTAATTAGTTAGATGTT
DArT2013_1097955	19.748	TGCAGAACTCCACCAACGGGTGGATCGCGGACTCAGGCGCTTCTTCCCACATTACCTCAGACCCAGGGA
DArT2013_1067563	21.704	TGCAGTATGAAGCTTGATTCTGCTAGTTTTATACCTTGTAATGTACTGTACTGATTTTGATTGGTTGGT
DArT2013_1224191	21.704	TGCAGAGGAGGCTGATACTCCCAAGGACTTTCAGAAACCCGATTCAGACGAGACTGCACATGCCAAGGA
DArT2013_1257424	21.704	TGCAGCGCTCGGCCGCCCGAGCCCGTACCCACCGACCACGGGTCCACGGCCCCCTTTACCTTTTTTTTT
DArT2013_2295127	21.704	TGCAGAAGATGTCGCTGGAATCGCAGCCCAAGGCGGCGGCAGATGGAACCGAGCTTGCTGGTGCCCCCA
DArT2013_1119413	24.301	TGCAGTCCGCACTCCTCCCTCAATGCGTGACCGATTTGGATCCAATCGCTTGTCGGCGAACGGCAAAGG
DArT2013_1121700	24.301	TGCAGCCCTTCTTCAGCGACGCGCTCGCGCACTTCGGCATCGCGCCCAACGGGTGGCGCATCCTGGCCG
DArT2013_1252028	24.301	TGCAGTTTCCTTCGCTTCGGGAGCGCAGTCCAGAGAGCGAAGAGGAACCGAAGAGACCTAAAGTGATAT
DArT2013_1862773	24.3405	TGCAGTTGTTGGGGTCGTCAATTCGACCTTACTTTTGTTTTGTTGAGCAAATCAGGGCCCCTACCTTCA
DArT2013_1094875	24.3405	TGCAGCCTTGGCCGCAGGCTGGGGCCGCAGTGGAGAGCACCGCCGCGCCGCTTGTGCCCGAGATCGGAA
DArT2013_1161164	25.652	TGCAGATGTCGGCCCCTCATCTTGTCCCCGACCACGAGGGCGTCAAGGGCGCGGAAGGCGTTGGTCCAC
DArT2013_2275625	25.652	TGCAGGGGTATGTTATCGATGCTGTACTCGTTTTTTCTATACATTTACAACAGTCCGAGATCGGAAGAG
DArT2013_1127385	25.652	TGCAGGAGAATGGGTGAGCACCGAGTTGGCAGCAAGTTCTCATCTATCAGGACGTGATGAGTAACACAA
DArT2013_1201732	26.31	TGCAGAAAAACGGCAGTACATACACTTCAGAGCTTGCCGCAATCGTAGTCCGAGATCGGAAGAGCGGTT
DArT2013_1093617	27.96	TGCAGTGTTGCGGTGGAGGCTTTGTGGGCCAAATCAGGGCTCGGGCGGGCTCGGGAGGCCTAGTGTGCC
DArT2013_1125252	28.15	TGCAGGGTCAGGTTGTGGAGAGCCCCCATGAGCGCCGCCTGATCCACTCCATCCGAGATCGGAAGAGCG
DArT2013_1018403	34.817	TGCAGAAGCAGCGGCACCGATAACTTCCTCTATGGGCACGATGTAAGCGGCAGTGCAGAAAGGAATGAG
DArT2013_1100882	36.042	TGCAGGTGAGGTATGCCCCACAACTACCATTTGTTCTGAAGGGCCTTTCAGTCACTTTCCCTGGAGGCA
DArT2013_978026	37.178	TGCAGACAGATTAGGGCCAAGATCGTCGCCAGAGCTTAGACAAAATTCCCACCCATCACGATCCATCAA
DArT2013_978869	37.178	TGCAGCTTGTGCAAATTCAGCATCTCTCTTCGTATTCATTCATTGTTCTGGCATCAAATTTGGACGGTG
DArT2013_984428	37.178	TGCAGAGAAAACGACTCGGAGTCCGATGCGGGCGGCCAGCGAGAGTGGTAGAAAATGAGCCGAGATCGG
DArT2013_986812	37.178	TGCAGCACATGTACCACCATGACTGCATCCTGCCGTGGCTCGCGCTGCGTAACTCGTGTCCCCTGTGCC
DArT2013_1040940	37.178	TGCAGGGACAGGGCATCGTGAGTTAGCAGAGCACACTTAAACTTGAGTTGTACGTACAGTACGGAGTAA
DArT2013_1044739	37.178	TGCAGTTCTGTACGACTTGTGTGGGAGTGTAAGTGCACTCCAAGCCTCGTGCTCGCTAGCTAGGGATAT
DArT2013_1066715	37.178	TGCAGCTAACCAGAGTTCATGCAAAAGGAGAGGCAGAAGACGTCAATTATGCAGTTGCCGATTGCTTAA
DArT2013_1069704	37.178	TGCAGGGAACGCGATCCCCTATCATCACGAACGATGAACTCTGGACGACTACAGTGCAACCCATCCTCT
DArT2013_1069784	37.178	TGCAGATCTGCATATTTTTCATCTCGTTCTCAGCACCCAGCCATCGCTGCTGCTCAAAAGTCGGGTTTT
DArT2013_1089203	37.178	TGCAGTTTCTGATGCGGTCAGCCTCGGCGCTGCTGCATGACCTGACGACGAGCCCGTTCCGAGATCGGA
DArT2013_1092088	37.178	TGCAGGCGCGGAAGAAGGAAGGCCATGGCGGCATGAGACGGCGGCTTGACGCAGTTCTAGCGAGGAACT
DArT2013_1092224	37.178	TGCAGGACATCGGCAACATCGCCTTGCCGCGGCGGCAGCGGTGAGCACTGACCATCCTCTTCCGAGATC
DArT2013_1100583	37.178	TGCAGCAGAGCACCACGGCGCCCATCTCCTGCGCCTCCCCGAGCAGGAACTCCGCCTTCCCTGCACCTG
DArT2013_1102029	37.178	TGCAGCAGCGACTACATCAACCGAACCACGTCCCACTGCACCGCCAACGAGCCCATCCGCTGCATCCTG
DArT2013_1103681	37.178	TGCAGCAGCATAACACATGAATCAGTCCAACTTGCCCAAAAATTATCTTCACTATCAGCACCGCCTGCC
DArT2013_1103824	37.178	TGCAGCAGGGGCAGAGACCGCGACGGAGATTAACCCGAGTCCCCGTCTTTCTCCGAGATCGGAAGAGCG
DArT2013_1105537	37.178	TGCAGGCGGACTACTTCTTCGGGAGGCCATGGCCCGATCTCAACGAAGGACTCTCCTACACCGATACGT
DArT2013_1126099	37.178	TGCAGCACGCTGGCCGTATGCCGCTTGCCGCAGCACCAAAGGATCCATGCGAGTCACATGACCCACAGG
DArT2013_1136193	37.178	TGCAGCAACAGCAAGCATAGCACTCCCCAACTCTGTTTTCAGCCTCTGCCGTGCACTCATTGGCGAGTC
DArT2013_1138682	37.178	TGCAGATCGAACAAGCAAATGAATCTGTGAACTGTGGGTTACTGTGAGCCCGTGAGTGAACCGAGATCG
DArT2013_1229973	37.178	TGCAGTGAAGCACTGAAGCTGAAGCCCGCGCTCCCTCCCTCCCTTATTGCAAAAGGGAAGGAGATGCAC
DArT2013_1235793	37.178	TGCAGCACAGCTCTTCCAACCGATTTCTCTCACACCTTCATTGCGCCATTAACTACGCCTCACCACCTC
DArT2013_1235935	37.178	TGCAGCTGCCTCCTGTGCGCTCGCCCGCTGCTGCTTCTTGAGCCGTTGCTATTACTGCATGCTTGCTGC
DArT2013_1377576	37.178	TGCAGCAATGACAACAGAGGCGGCAGCTTAAAGAACAGCAACATGCGGCTCAGAAGAGACCCTCCGAGA
DArT2013_1380808	37.178	TGCAGCAGATCCGCGCAGAGAACGGCGCCCAAGCAACACGCGCACGCGCCGCCCTGGATCTGAATGCAG
DArT2013_1664941	37.178	TGCAGTGTTCCCACGGTATCGTTAGACGAGTCGTCCCTCTCCGAACAGCCGAGCAGAGGCAGTGCCAAG
DArT2013_1665929	37.178	TGCAGCCTGAGTCGCCGCCGTGGTGCCGCATCGCCCCCAAAACCGCCTTGCCGAGATCGGAAGAGCGGT
DArT2013_2251943	37.178	TGCAGACAAAAGTGTTCGTTCGATACATCCAAAATTGGCGCCCGAACCAATAACAACCGACACTCTACT
DArT2013_2259716	37.178	TGCAGTCTACAGTTTGATCGATCAACCGAAACGGGATATGGTAAGGGTAACCCTCCACGAACCGATGAC
DArT2013_2280045	37.178	TGCAGAAATTCATTTGGCACAAGCAGAGAAAAAAATAGCCAATGAGTAACTAATCAGACTAGAAGTGTA
DArT2013_2286854	37.178	TGCAGGTTGCGGCATGAGGAGGAAGAGTGCAAACGGCACGTCCAGGGACAGGCTGGTCGACAGACATTC
DArT2013_2288897	37.178	TGCAGCTCCTACCATGCAGTCGACTTCACCTTCAGATTGCTCACCAGTTAAGCCAATAGCAAACCGAGA
DArT2013_2291965	37.178	TGCAGTGCAGTCTCGCTGCCGCCACCATGCATGCCGACGCCATTGCCACTACTCATCCATGAGGACCAA
DArT2013_978767	37.178	TGCAGGATGGATACTAGCCCAATTAAGGTACTGATCCTTGTTGGATAGATCGGACACTTTTGTGACTCT
DArT2013_1010807	37.178	TGCAGGGCGCTGGTGGCGGTAGACTTGGAGGCGGGGCGCCGACGTGGTCCTGGTGGAGCTCGGCGATGG
DArT2013_1259058	37.178	TGCAGATGGAGGCAGTGTTTATGGGGATTGGACTAATGGACACGCTTCTTGCCGCATAGATGCTTAAAC
DArT2013_1189113	37.178	TGCAGGCTCCTGCGAGATGCTGGTTTTGTGGAAGGCAGTTGGCTACGGCCAGAGGAAGGAGGAGGTCAT
DArT2013_1101284	37.178	TGCAGGTTATGTCTACAAAAGATTGATCTCACCTAAGGGCAGATCCTATACAAGTCTTCCCCCGAGATC
DArT2013_1769825	37.178	TGCAGACTTGGAAGGGTAAATAATCGTTGTTAGCATGTGGTCATATATAGTCTGGTAATTTATCTCCAA
DArT2013_1055383	37.178	TGCAGTGCACTTTTTCTGCGGATAGAACTTGGATCCAGCTGAAATTTACCGAGATCGGAAGAGCGGTTC
DArT2013_1092034	37.178	TGCAGGAATAGTTTTTGGAGCCATGGTGACGGGCATCGGCTGCGTGGTGTGCCACGTGCTGAAGCGCCG
DArT2013_1094019	37.178	TGCAGGTCAACGACGATGAGCGGCGCTCCTGCTGCTCGTTGAAGTGGAAGCCGAGGACGGCGCGATGGA
DArT2013_1103219	37.178	TGCAGGTCCAGCCGACCCCCCTCCTAATCCCTCTCTAAGGCCCTGGCCTTTTGCCTCTCCACTAGGCCG
DArT2013_1300071	37.178	TGCAGTTAGTGCTTCAAAAAAACACTATGGGAAATGACTTGAATGGAGAAATGTTGAGATACCAACCTG
DArT2013_3020472	37.178	TGCAGAATAATGCCAGTCCGTTGGTTACATGTCTCCTCCGAGATCGGAAGAGCGGTTCAGCAGGAATGC
DArT2013_1102634	37.178	TGCAGAACAACTCCAGGCCTCCCGTTGCTGCGAGCACCTCCACAGCCGCCCCAAAACAGAAGATCACCG
DArT2013_1229305	37.178	TGCAGTGAGATCTGTGGCTTGGCTTACTCTAGGATTCTAGAGAGCTTGGCTTCGGATGTGGTGAGAAGA
DArT2013_1130083	37.241	TGCAGTAGGCATAGATTTAGGGTGGAGGAGGGGTGAGAAGGCAGAGGGCAGAGGCATCAATCTCACGAG
DArT2013_1018534	37.812	TGCAGACTGTTCTGAAAACGCAGGCGGCAAGCCAACCAAGTTCGCGGCCTTGCGCGTGTGGTGTTTGGT
DArT2013_2373301	37.849	TGCAGGCAGCTCTTGTCGATGCTGGCTTCCTTGTGGAGAATCCGATGGGGTCTCGCCCCGAGATCGGAA
DArT2013_1864821	38.387	TGCAGAGCAAATTCAGGAAAGTTACGAAGCAGAGCAGGCAAGAATTCGACGCCGTTGATGGAAGGATCC
DArT2013_1242151	38.5024	TGCAGGCGAAGCTGGAGGTGGATGCTGAGTCGTCAGGTGGGGACCACGGCCGTCTCCAGGAATTTGAGG
DArT2013_2277382	38.534	TGCAGCAGTGAAGCTTCAACGATGTCGATGACCGCTGCATCGCAGCTCCGAGATCGGAAGAGCGGTTCA
DArT2013_1088998	38.539	TGCAGCATGTCCTTCGGGGTTTTGGTGGACAGACAGCAAACTTCCCACTAAAATACCTCAGGCTCCCGA
DArT2013_1234650	38.548	TGCAGCAACATGAGCTCGGCGTCCAAGAAGACGTCGTCGTCGCGGGGTGACCACGGCGGCGGCGCCAAG
DArT2013_1112196	39.0943	TGCAGTGCATTTCAAGCCTGAAGGCCACTACTCATCTCTAACTGACGTTAGGGCACTTCCAACGGCAAT
DArT2013_1206572	39.0943	TGCAGCTCCCGCGCGCTGCCCCCTGCCCTGAGACAGAGCTCCTCCCCACGGTGCCGACTCCCCTGCGCC
DArT2013_992547	39.2836	TGCAGAACGATCTCAGCGACAAGGGGTCCAGAGGCGTGCGAGCCGCCGTTCGTTGTGGGCGAGTGCGGT
DArT2013_1090327	39.2836	TGCAGCACCTGTAGGCTTCTCAGCGGTGGACATGCAAGCCAGGCTTCTCTTACTGAAGAAATCACGGTG
DArT2013_1111115	39.2836	TGCAGATCGCATGTGACGCACGCACCCCTTCCTTCCTCGTCGCTATCGGCCACTAGAAAAGAAGATTTT
DArT2013_1116119	39.2836	TGCAGAAGGTCTTGATTCCAGTGACCATGATCATCCAACAACTCAGCAACATGCCGAGATCGGAAGAGC
DArT2013_1127488	39.2836	TGCAGCAAGGAATACATACACACATACTGTCAAAAGCACATGCATTTTTTGACACACGGATACCTTTGC
DArT2013_1140261	39.2836	TGCAGTGAAAGCGTTGAACGAGATCAAGGCTTCACTAGGCTGGAGAGTTGTCTACTCATGGGTCGGCGA
DArT2013_1211454	39.2836	TGCAGGCCACTATGAAACGTGCCTCGTGATCCCGAGCTACAACCTCTATGCCTGATCTGTCAAGCTTAG
DArT2013_1235654	39.2836	TGCAGAACTACTACATGGTACGTGCTACGCTGCCAGCTGATGCGCCCAGCCAAAATCCTCTCCTCTGCT
DArT2013_1236652	39.2836	TGCAGCTAAAAACTCATTAATTTAAAGTCCGTCGCGAGTGGAAACTGACTTTCGCGGCGCGTTACTGGC
DArT2013_1255790	39.2836	TGCAGCTTGGACAATGGCACGAACCGCTGGATCTCTGCTAGAAGCGTCGGAAACATGTCACGGGCCACC
DArT2013_1258466	39.2836	TGCAGCCTTTCAGCCAATTATTACAAGCTGCGTTAGTTACCTCCCTGGTTGGTGTGCTAGACTCCTTTC
DArT2013_1267302	39.2836	TGCAGATCGCATGTGACGCACGCATCGTCGCACGCACCCCTTCCTTCCTCGTCGCTATCGGCCACTAGA
DArT2013_1300315	39.2836	TGCAGACATCCTTGCCACGCCAACTTCTGCTTCAGAAAATGATAAACCGAGATCGGAAGAGCGGGTCAG
DArT2013_1379270	39.2836	TGCAGGAGCACCATCTCAGCCCCCGCATAGTGCGGGCGGTGAGCACATGCAGTCCAGTGGGCGCGTGCG
DArT2013_1376912	39.2836	TGCAGTGCATACAAATTACAAATTTATCTCCACCATTCACATCAGTGCTAGGAAATTTACCAAAAATAG
DArT2013_1094325	39.2836	TGCAGGCCTAATTTTCACGGGAATAAATTCCAGGAAGCCCGTTCGCTTCGCAGGAAGTAGTTTGTCTGT
DArT2013_1106772	39.2836	TGCAGTGGCCATTGTTGTCTGAACTTTTGGTCACGGTCGTAGGTCGGGCACTCTCCGAGATCGGAAGAG
DArT2013_1195078	39.38	TGCAGTTAGGGAGACGGATTGGAGAGAGAGAGACGGGGAGAGAGATGGAGAGGGAGAAATGGATGGGAA
DArT2013_2253908	39.855	TGCAGGCTCCAAGAAACACGAGGAGCGGATCGATCCAGGGGACTAGTCTAGTTAACCGTTAACAACTTC
DArT2013_1092708	39.855	TGCAGTTCAAATGATCAACTGTTGTTCCTGATCGTATGCTACCACATATCTGTCTTGGATCAACACCGA
DArT2013_3024608	40.928	TGCAGCCAATCAACACCCGTGAACCAGAATTTGTTCTCGGCCGAGATCGGAAGAGCGGTTCAGCAGGAA
DArT2013_1080996	40.948	TGCAGATCAATCAGCTGAATGTGGCGTGCATGTAGTTAACTGGTTGTTAGCTACATGGACGGCCGAGAT
DArT2013_1220943	40.948	TGCAGGACTACTACAGTGCAAAGCTGGTCTGGTCGGGTCCCCTGATCCGTGGAGCCGAGATCGGAAGAG
DArT2013_1126391	42.1897	TGCAGAAATAGAAATGCATCTAGCAAATTATGTGTTGAATCATGCCGAGTAGTTCTTCCATTTTCTTGT
DArT2013_1161315	42.1897	TGCAGTGAAAAAGCTCACAGAACGTTGTGCGGATTGCATGGCTGATGTGTGTGAGAGAGAGACAGAGGG
DArT2013_1089414	43.134	TGCAGACGAAACAAAACGTCTGTTAAACTTCTTTTCGTCTGCATATGTGGCCAATGCATGTTCATGTTC
DArT2013_1082281	44.227	TGCAGAGCAACCGACAAGACCAACCGACTAGGCTAAGTAACTTCTACGTATTTTTGCCGAGATCGGAAG
DArT2013_1080439	44.227	TGCAGGATTCGGCCCGACTATGTTTTTTCTCTGTCCGCTACAATTTCTGCCGAGATCGGAAGAGCGGTT
DArT2013_1129080	45.422	TGCAGGCAGACGACGACGGAAGAGCGGGTGAGCACGAGGAAGGAGAAACAGAAAGAGACGACCGAGGAG
DArT2013_1168042	45.422	TGCAGAATAAGATTCGGACTCCAGGTTCAGTTCACGATCGCTCACAGCCCAGCCGCGGCGGAAACAACA
DArT2013_1254189	45.422	TGCAGCTTAGCATCATTGCTTTCTACTAGCTGAGAATACCATGTCAGCATTCATACATCAACATGAATG
DArT2013_1296214	45.422	TGCAGAAAAAGAACGAAGAAGGATGGTAGTGGGCAGGTGAGGCCGCGCGCATCATCGGGTCTTGGCCGT
DArT2013_1311722	45.422	TGCAGGGTCTGCACCGTTTGTTTGCTAATTCCGAACAAGACCTTGCAGTTAGAGATAATGCGGCCGAGA
DArT2013_1666053	45.422	TGCAGCCCCTTCGGCATGTCTGCTCCTCAACTGGGCCGAAGCCCATGGTGAGCCAGCGCCCAATCCCCT
DArT2013_2279640	45.422	TGCAGTCCTGCTTCCCCTGCAAGGCCACGACGAAATCGATCAGCTCCACATGCAAACGAACAATCCAAA
DArT2013_2279932	45.422	TGCAGCAACTATGTGCTGAAACAAGAGATTATTGTGCTTTGCAGATTCAGTTGCTCGGCTATGGTGAGT
DArT2013_982577	45.422	TGCAGATATTAGTCCTCGCTAATCATGTGGAGCTGGCTGGAAAAAAGGACGATCCTTGTAAACAGAGTT
DArT2013_1233609	45.422	TGCAGGCGCCGTGAAAACTGCACTGCAAAGAGAACCTTGCGAGAATCACAGCCGACCTAACCAGCTAGC
DArT2013_1378716	45.422	TGCAGTCGGTTTAGGTCGCCGCTGTGGTGTGGCCCACCTGAGTCCGCCCTAGCGGTCACGCCAAATCAC
DArT2013_1018538	45.422	TGCAGAAACTTGCAACATATACTGATTCATTAGATAATGAGTATGTGTGAACTCTCTCTGTCTTTCCGG
DArT2013_1076119	45.7217	TGCAGTCTTTGGAAATTAGGTAAATTCACAGCAATAGGAAAAAAACACATCGGGCTGAAAGTAGCTGGC
DArT2013_1101137	45.7217	TGCAGTGTTTGCATGAATTGTGTCCAAATTTGTTTGTACTGCGGGCAGATGTTGGAAATGCCCTAAAGC
DArT2013_1125885	45.7217	TGCAGTAATGGCCAGTCCCTTTCAAGACTGCGGATAAAGCAACTCCATTATCCCTGTAGAAAAATGGGC
DArT2013_1228831	45.7217	TGCAGATATTTCCCGATCCGACATCCAGCATGGACCCATGGCAGCCACTAGACTATCGGGAGGGCACTA
DArT2013_1252785	45.7217	TGCAGCAGCAGGGCGGGCGAGCGAGCGAGCGAGAGCGAGAGGGGCAAAGCCGAAAGGAGCGGCATGGAG
DArT2013_1269915	45.7217	TGCAGAGTTTTGGTGGACAAACATCAAGTTTCCCAATGAAGTACCTTGGCCTGCCGATCACCCTCAGCA
DArT2013_1100988	45.7217	TGCAGTGGGCCTCACCATGGGCCAAGCCCAAGTCGGTGGAAGAGGTGAGGCCGAGATCGGAAGAGCGGT
DArT2013_1166735	45.7217	TGCAGCAGAAAAACTTGTCCGGACGTCCGGACAATTTCCTGGATTGTCCGGCCTTTACCCAGATCATCC
DArT2013_1082451	45.7217	TGCAGTTGCTGGTCTGGGACGAGGGCGGGCACGGCGAGCCTTGTCTTGCTCAACGACGATGCCGAGATC
DArT2013_1864567	45.9976	TGCAGAAAGTGAAACAAGCTAGCACGACGGTGGACGAACCAAGCTAGTACAATCAGAATCGACAGAGGA
DArT2013_1379944	46.032	TGCAGCGCCAAATAGGAAATGCCTGCTAAAAGCTCCTATTCAACAACCTGCCGAGATCGGAAGAGCGGT
DArT2013_1268874	46.08	TGCAGTTGAGGAGGAGGGGTCCGTCAGTACTTGCATCGTCCTTGGCTGTGCGGACGAACAACGACGGCA
DArT2013_1234230	46.107	TGCAGCTAGGGTTAGCAAAGAGTGGGCCTTGGAGGCCCAGTGTGGAGGGCGCCGAGATCGGAAGAGCGG
DArT2013_1131685	46.112	TGCAGGTGGGTTGTGCTGGGAACATGCATAGGTAAAAAAACTGTCATATTCCTGGGCGGGCCATGGCCC
DArT2013_1402978	46.121	TGCAGACGAGTTGCATATGGCCACTACGTGCGTTCGGCGTCAACGACCGAGATCGGAAGAGCGGGTCAG
DArT2013_2328427	46.17	TGCAGTATCGCTGAGCACCGTCGATTCGGTGCTGTCAGACCCTCGCGCGGGCGGCGAGGACAAGGGATG
DArT2013_1208447	46.17	TGCAGTGCAGGCCACCGCAGTACCGCCCCAACCTCCATGACCAGCGCCATGAACCGCAGCTCTTTGTAC
DArT2013_1228544	46.346	TGCAGGAACCAATGGAGCTCTGCCCCGACACCATGGACAGGAGTCGCCGCTCCCAAGTTCCACCTCGTG
DArT2013_2277703	46.346	TGCAGCCCCATTGTGAGCTCCCTTCGATTTCCCCTTTGTTTTCCCGTCGATTTTGTGCCGTACTACCGA
DArT2013_3022089	46.346	TGCAGCCTCCTTGTTTAGGACCACTCCACCATCGTTTCCGAGATCGGAAGAGCGGTTCAGCAGGAATGC
DArT2013_3029452	46.4244	TGCAGCGGCTCCATGGCGAGGATGAACAGGAAAGGGGAAATCGAGTCGCCCTGCCTGAGCCCCCCTGTG
DArT2013_1021679	46.4244	TGCAGAAAACGAAGGACGATGGCGCGAGGTGGTGCGGCAGTGAGGCTGATCCGAGATCGGAAGAGCGGT
DArT2013_3026361	46.437	TGCAGCAACAGGGCATGGCAAGGCGAGCAACTGTGCCGAGATCGGAAGAGCGGTTCAGCAGGAATGCCG
DArT2013_987758	46.585	TGCAGTTGGCTGTAGTGGTCGGCGAACTGCCACACACTGAGTTCACTGTGGAGGTCAAGATGCCCGAGA
DArT2013_1057100	46.585	TGCAGTCTCATAGATTGTGAAAATAGTTTTGATGTGATGATGGCCCCAGCAGGACTTGGGCATGTGCCT
DArT2013_1084801	46.585	TGCAGTTCCACGCGCGCGCGCTCCTCGTTGAGGAACACCTGCGCCGCCGCGGTCGCGAGGGATGTCTGG
DArT2013_1091070	46.585	TGCAGGCGCCCGTTTGCAGAATACACGTTAACGGACGCCTGAAGCGTCAAATAGGATTCGCCCGCAAAA
DArT2013_1120275	46.585	TGCAGGGGCATGGGGATATTTTTATATCTGTCATACTCCTCTCCGATCTCCCTGGGCTTTCTTGCTATT
DArT2013_1121288	46.585	TGCAGAGCAAGCAGGGGCCACGTTAGCACACACGACCATCAACCAACCGTAGTGGTGGCACCGAGATCG
DArT2013_1135710	46.585	TGCAGCTGCTGTGAGCCGCCGTAGCCACATCTCGTTCGGGCCTTGAGCCGCCCGCGTCTGCTGCAAGCC
DArT2013_1163289	46.585	TGCAGGCAGATGTATAAACAAGTTAAAATGCACTCTCACAAGACAAAAATATCATGTAAAGGTAATCAT
DArT2013_1228903	46.585	TGCAGGCTGGAGCCATGCGGGCGGCGGGGCGGCGACGAGCGCTGGCGAAGACGGGGAAGCAGGGCAGCA
DArT2013_1233126	46.585	TGCAGACCGCCGTTACCTCTGCTTCACGGAACCACGCCACACCGTCCTGGTCACCTGCGACCTCGGGTC
DArT2013_1233145	46.585	TGCAGGGGCCAATTTTGAGAACAAAAAACGAGGGGAACCAAAAATACCTGCCGAGATCGGAAGAGCGGT
DArT2013_1234445	46.585	TGCAGCTGCTCCACCTCAACAAGAAAGAACACACAACAAGCAGTATTGCCACCGAGATCGGAAGAGCGG
DArT2013_1267938	46.585	TGCAGCACACACTTCATCTTTTACCAAAGACCAGTGTCTTTGGTAGAATAACGCCGAGATCGGAAGAGC
DArT2013_1695645	46.585	TGCAGGTGCATAAGCACTACAGACAAGTGATGTCAGAGGCAAAGAAGGAGCAGCAGCCGCCATTAGTGT
DArT2013_2255722	46.585	TGCAGCAGTCTCCTGGCGACACCGATGCCGCCTGGTACCTCGACACTGGGGCGTCGAACCACATGACCG
DArT2013_2261220	46.585	TGCAGGCTTCCACCACAGAGACCAGGGTTCGATCCCTGCCTGCCCACCTTTTATCTCTTCTTTTTCGTC
DArT2013_2262416	46.585	TGCAGCCCCCGTCGTTTCCCTGCCTCTCTTTTGCGCCAGGGACTCGAGCCCTCCACCGCGCATCGCCGC
DArT2013_2323303	46.585	TGCAGAGACGTCGCCCGTCTTCTTCATTCACAACGAGCACGGCTGTTGTACTGCTCGTGCGCGTCAAGT
DArT2013_1035902	46.585	TGCAGCTCTGCATCACTTGTACCTCCTCCCTAGGCAGAGAAGCTCTTGTCTGAGCCGTCCCCTTCGGTC
DArT2013_1150706	46.585	TGCAGGATCACCTTCATTAGGAGCGACCACTCCGCGTAGTTCGTCCTCGTCAGGGTGGGGTAGGAGGTG
DArT2013_1068670	46.585	TGCAGGGTATTTAGATGGAGTAATCCGCTGGCGTGCTATACGGATCCAGACTGCTTTCCGAGATCGGAA
DArT2013_1696460	46.585	TGCAGCTCCCATAAGCACAGTTGTAGCAGCGCTGATTCCAGCGGGTCACCGCCATGAATGGGGCTAACA
DArT2013_1218955	46.585	TGCAGGAGGAGCTTCGCCATGAGCAGAGGCGTACGGTCTTCGCGTGGAGATGGAGCCGAGATCGGAAGA
DArT2013_3222395	46.585	TGCAGAGCATGGGGGAGAGAGAGAGCGCGAGGAATCGATCGAGCTCAGGTTTGACTGGACCGAGATCGG
DArT2013_1043366	46.806	TGCAGAGCTTGATATCCAAACAGGTACGTATGTGCTTTAATGAACCCTGTTATCATCCTTCTCTTGATT
DArT2013_1088717	46.806	TGCAGAAAACGAAGGACGATGGCGTGAGGTGGTGCGGTAGCGAGGCTGATCCGAGATCGGAAGAGCGGT
DArT2013_1092585	47.131	TGCAGGGTGCGCTACGAGATCTACCCCTTCTACATCCCGCTGGACGGCGCCGAGATCGGAAGAGCGGTT
DArT2013_2288918	47.315	TGCAGTTCTGCCTCTTCATGAAGTGGGGAAATTCTTAACACTGCTAATCGAAGAAAACAAGTGAAGAGA
DArT2013_1070904	47.379	TGCAGCTGCAAGCTGAATCAACGCAGCAGCAACGACAGTAGGCGGAGCAGGGACCGCGGGAGGCTGCGG
DArT2013_2361056	47.449	TGCAGGTTGGGATGGGCCGTGCATCGAAGAAATTGGAGATCGGGCTGGGAGAGTATCACCGAGATCGAA
DArT2013_2331930	47.726	TGCAGTATCGCTGAGCACCGTCGATTCGGTGCTGTCAGACCCTCGCGCCGAGATCGGAAGAGCGGTTCA
DArT2013_1128096	48.0708	TGCAGGCTTCCTCTGGCGCTGCTTTGTCTTGCCCGTCAGGTAACACGGCGCCCCGAGATCGGAAGAGCG
DArT2013_3022744	48.1101	TGCAGAGCCTCTTCTATCGATCCATCACCTTCCTCCGAGATCGGAAGAGCGGTTCAGCAGGAATGCCGA
DArT2013_1093036	48.113	TGCAGAACTAGGCTACACAGGGAGCATGCGAGAAATAGCAAAACGTGCACCGAGATCGGAAGAGCGGTT
DArT2013_1236529	48.2285	TGCAGCCCCGCGCCGTCCTCTCCTCCGCTCCTTCTTCATCCTTCCGTGCGAGCTGCTGCGACATAGCAT
DArT2013_1098084	48.3295	TGCAGCGTAGGAAAGTTCACCACGGTGAGTCTGGGGCCATGTCGGAGGAGGTCCCGCGGCTGTAAAATC
DArT2013_1389970	48.3295	TGCAGCTGATCTGACAGTCCGGCTTCGTCATTTTGCTCCGGGGTGCCCTCAGTGCTGATCCTGGACAAA
DArT2013_2276016	48.3295	TGCAGTGTCTTCTGAATTCATGGGCTTTGCCATCGAGGCAGTGTAAGACTAACAAACTACAGCAAGTAG
DArT2013_1081447	48.3295	TGCAGCCGCCCAACCCACGCGCATATCCAGTTGCTCCCTTGCCATGGCCATGGCTGGCCTGTGCTGTTT
DArT2013_994866	48.511	TGCAGGTAGCCTGGCCACGCGCACGCATGGTGGAGCGACGGCGGCACCATGGGCAGGTCACGCGGGCGC
DArT2013_1127403	48.511	TGCAGTGTCGTTCTGTTGCTACAGTGTAGGTCGGGGGCAAAATTGTCTTTTCACCTTCCACTTGACGGT
DArT2013_1128214	48.909	TGCAGCATCTCTCCTGTGGATACACATGGCACCAGCAATACGAGCATCAGATGCAGCACCACACAGAGT
DArT2013_982703	48.911	TGCAGACTATTCTGTGTGCGCCTTCTCCCTCGCGTTGCCAGCTTTTTATTACCGCTGGATACAGCCGAG
DArT2013_1031345	48.911	TGCAGTCTCATGTTTAATTGCTAAAAACACATACAAGGAAAAAAATACATTGGGCCGAATCTATTTTTG
DArT2013_1073594	48.911	TGCAGTTCTAGTAATGGCTATGTTCACAAAATGAGCAGACTTGATAAAATATGCTCAAAACAGTTGTTC
DArT2013_1088148	48.911	TGCAGTTGCATGCTCGGGCAACCACGACGAGCGAGCGAGTGAAGCAGGGAAGTAGGAGGCGGGGCCGAG
DArT2013_1091463	48.911	TGCAGGATTGCAGGCAGGTCGTGCTGCTGGATGGGCTATTTTTATTTTCTTTTCTCTCGCCCGTATACC
DArT2013_1092101	48.911	TGCAGAGGAGGAGCCCGTGGAAGGCGGCAGGTCGGCAATGCGGGCACGCGTGGAGCCGAGATCGGAAGA
DArT2013_1107520	48.911	TGCAGACCGTCCCTGGTCGCCTGCGCCGTCTGCGCTCCCAGGCCTCGTTCCGCTCCTGGCGTCTGAGTC
DArT2013_1110996	48.911	TGCAGATCAGGACCCAAACCAAATTCCTTGACTCTGCCTGCGGTGGTGCGTTTGTGCCGAGATCGGAAG
DArT2013_1113478	48.911	TGCAGCGAGACGACTCAAGGCTGGAGCAAGGCGGCTTGTAGTACAAACGAGCGGCTCAAAACCGAGATC
DArT2013_1115821	48.911	TGCAGGCGCTACAGAGGGAATCCAGAGCGGGGATAACACGGCCATGCTACGGGAGCAACAACATCTACA
DArT2013_1202025	48.911	TGCAGTAGCTTTTGCCAGGGTACATCAGGTTGCATTGGAACAGTCATGCACTTACTATTGCTATAGCCT
DArT2013_1207782	48.911	TGCAGCTGGCCACGCGCCTTCCCCGAAATCCTCCTTCCTACCCACCGCCGTCGTTCTCCTTCCCCGCCA
DArT2013_1210835	48.911	TGCAGTGCGTGCATAACTCCTGCTACTAATAACGCACCTCTCTAACGTGATGGCCATGCGTGCTTGCGA
DArT2013_1216907	48.911	TGCAGGTCGCACACACCAGGCTGTCAGTCCAACGCCCCACATCAAGCTTAGTCAGGAGGAGCAGGACGC
DArT2013_1239153	48.911	TGCAGCCCAACTCACACAGCAGCAACCCATCTAGCCCGCTAGCGACATGTGCGTCATCTTTTTGTACGT
DArT2013_1266682	48.911	TGCAGTTTCCTGGAGAGGGCAGAGAGCAGGTGAGAGAGGGAACGGGAGAAGAAGAATGGAAGGAGAAGC
DArT2013_1371401	48.911	TGCAGTCTCCAGAGTCGGATTGTCCCTTCTCTCTCTCTTTTTGTTCAGTCAGCCGAGATCGGAAGAGCG
DArT2013_1374435	48.911	TGCAGTGTGGGACAGTGGACTCGGTGCGGAGCCGTGCTTGAAGCGAGGCCGACAAAGGTAACCCAGCGG
DArT2013_1393011	48.911	TGCAGCTCCAACTCAGCCTCCGCCATCTCATCGCACCACGGGAGGTAACAGACCGCCGCCGCGGGGCGC
DArT2013_1722208	48.911	TGCAGTTGCCTCTTTTGAGCGATAGAATGAAGTTCTTTCGTCTTCTCGCATTGATCTTAGCATGGAAGA
DArT2013_2276474	48.911	TGCAGGGCAACAGAAGGCTCAAAGGTGCGACGTGGGGGCTACCCCATGCTCGAGCTCGGCCGAGATCGG
DArT2013_2277169	48.911	TGCAGGCCGCGCTGAACTGGGCTGACTCGCTCTGCCGCCGTGAGCTTTCCATATCGCGATCTCGAGCAG
DArT2013_2290882	48.911	TGCAGTCTGCTTCAGCCACAGCCTTGGGCCTCGCCTCATCTTCGGTCGTGAGCCGCCCGCTGGTTTGCC
DArT2013_2305477	48.911	TGCAGGAACGAGTCGAGGACGAGCCAGCCGCGCGTCCTACATGCATTGACCCAAGCCGCACCAGGCCCA
DArT2013_2323178	48.911	TGCAGTCTATCGATGGCAAGTCAACACGAGCACTGACGGGGAAAGAACGGGCGAGCGGGCAGCAGAGGA
DArT2013_3021830	48.911	TGCAGGTGTACTAGTAGTACGCCTAAGCTGAGCTTGCATATACCACTGTACGCACATCAAATTAATCTG
DArT2013_3023870	48.911	TGCAGCGCCTGTCCATGATAATCGCCGACAGCTTAGCCCGCCGCCTTCTATGCCCCATCCAGGGCTTTG
DArT2013_984697	48.911	TGCAGGTGTACTAGTAGTACGCCTAAGCTGAGCTTGCATATACCACTGCACGTACGCACATCAAAGTAA
DArT2013_1161358	48.911	TGCAGCGTGGATGCAGGGGCGGATGGTGTGCGAGCGCGTGCGGGAGGAGAGCTCCGAGATCGGAAGAGC
DArT2013_1002826	48.911	TGCAGCAACGGGTCGTCCAAAGGAGGTAGAGACCATGGCGCCAAGATGAGCGGCGGCTGGGAGAAATGG
DArT2013_1381812	48.911	TGCAGGGGCACTTAAAGGGCTGGCGCAGTCTCTTCTCTGCCAAAGACAAGGGAGGGGCTGGAGCGCGGC
DArT2013_1265939	48.911	TGCAGTTAGGTTCTTCACAGCTAGGAGCTTTTAATCAATTGTAGTTATACAGAAAGATTAAGATGGAGG
DArT2013_3021200	49.058	TGCAGCCACAATGGCATCTTAGTCTCATACAGTTCCAACACCCGAGATCGGAAGAGCGGTTCAGCAGGA
DArT2013_997742	49.205	TGCAGCAAGGAACAGTAGGGGCCGACTGGGGCGCCAGGCGCGGCCGAAGGCAGGGCAGCGAGTCGGCTA
DArT2013_1233757	49.205	TGCAGCAAGATTCTTGCCTGTCTCAGTGACCCGCAATAGTACAGGCGAATATTGACCTCCTCCATGTTG
DArT2013_1235006	49.205	TGCAGTAGCAATGATGTGCTTTCTTATTGTCTTCTCTTTTTGAGCTTCAAGTGTTGCAACGATCTTGTA
DArT2013_1092501	49.205	TGCAGGCATCCATGGCCTTGACGAGGAAGCAGGTGATGTAGCGGGGCGACGAGGATGGACGGCGCCGAG
DArT2013_1105169	49.2513	TGCAGGTTGCCACCCTTCATGCGAGCCTCCTCTGCGCCGCTTCCTCACCTCCCGTGCCTCTACAGCACC
DArT2013_1204980	49.317	TGCAGTTCAGCGGCAAGCTCCTCCAGCCGCACCTCCATTTCCATGGCCTTGCGTGCCTTGTCCTGTACC
DArT2013_980154	49.519	TGCAGGTTAGGGAGGAGGAACCAAACCTGAGTTAGATGAGAATGGTACAGGAGCGATTTTTGTTTCGGC
DArT2013_1056875	49.5565	TGCAGATTGCGACGAATGGCTATAGATTCTTTTTCGTGAGACCAGCGGGCACAGAGGATAGGCACAAAT
DArT2013_1203035	49.62	TGCAGCAACCGCTGCTCTGCCTCGTCCCTCACCCGCCAGGAGCTCCAACGCCACGCCGCCCCGTCTTGC
DArT2013_1000262	49.7266	TGCAGGAGGTGGGTATTGCAGGGTGCGTCTAGACCAAGCCTTGTCAAACATGGATTGGACTGCTAGGTT
DArT2013_1051213	49.7266	TGCAGGGAATGAAAGGAGAAGCACGGGCAGGAGGTGATGCGGGTCGTCCTGCTCGCCCTAGACATGACG
DArT2013_1161421	49.7266	TGCAGTCGCTCCAGATCCCCGTACGCCGCAGCCGAGTAGACGTTCACCACGGGGTCCGAGATCGGAAGA
DArT2013_1267127	49.7266	TGCAGTGCACTCACGTACAGATTAGTGTCAAAGTCATATTCTAAGGAAGCAATCGTTTCTTCACAATAA
DArT2013_1041112	49.7266	TGCAGGTCTCTACCACGCCTGCTGCCGCTGCTACCTACGCCATCAAAAACAGCCTATCATCTAGCCAAT
DArT2013_1132021	49.822	TGCAGCTACTCTTCCTACGCGCCGCCTCCCTCGCTGAGCCCCGTGGCGTGGCCCTCCTGCGGCAACTAG
DArT2013_981345	50.055	TGCAGTTTCTTTCTTTCTTTCTTTCTTTAGGAGAAACCAAGCAAATCTGATTGAGGAACAAGGTGTATT
DArT2013_1035488	50.055	TGCAGGACTTTCGTCGTCTTCCTCACTTGGATCTAACATGAAGAGACCCTCGCTTTCAATGACCCATAG
DArT2013_1081239	50.055	TGCAGAACACGGCAGATAGGAGGTCCCGACCAAACGCGCACTTCTGGGTTGGTTGCTACGTTAATTTGG
DArT2013_1093335	50.055	TGCAGCATGGTAGAGTGGGGGCGACGAGCGTGGGCCGAACAGAGCGAAGGGAGGCGCGGCGGCGTGCGC
DArT2013_1359184	50.055	TGCAGGCCCGCTCGTTCTTGCTGCTGGAGGAACACCGTGCCAAGCAGACGACGCGCATTCAGCACGCCC
DArT2013_1287341	50.055	TGCAGGTATCTGTCTTTTTCTTCTTGTTACTATTCCAGTGTCATTCATAAACATTTAGGAAATCAGCTA
DArT2013_1112341	50.0792	TGCAGTACTTCCTGACGATGGGCCTGTGTTGAATCAACAAACGAATAAAGGATGGATGGAATAGGAGGA
DArT2013_1093953	50.087	TGCAGTTGCCGTGGCCTCACCCCGCCGCTCGCCTCTGCTCCTGTCGGCAGCGTCCCCTTTGCCGCGCGC
DArT2013_1101382	50.087	TGCAGTAGTAGACAAGCCTCGCAAAATGGATTTGCTCGTGCCACGATCCAAGAGACAAGAGCAAGTGGA
DArT2013_1718791	50.087	TGCAGTTTCCTCTTCGGTAATAAGACACCGTTGACTTTGAATCGATGAACCCTTGAATCAAAACAAATA
DArT2013_1089793	50.087	TGCAGCGGATGGCTTCAACGTGCTGATGCCCAGCAACATAGATACAACCATAGCCGAGATCGGAAGAGC
DArT2013_1151010	50.3267	TGCAGGCCACCGACCCATCGGCCTGAAGTGGGTTTTTAAGGAGAAAAGGAACGCCGCCGAGATCGGAAG
DArT2013_1113758	50.493	TGCAGCCGCATCACCGAGCGGCAGCCCCGCCGCCACACTACTACACGAGGGCAGCGCCACCGCATCACC
DArT2013_1374299	50.999	TGCAGCCACCCCAGCTCCTCCCGATCCAAAATCCATCTTCACCAATCCTTCCTGAGCACCTCGCCACCA
DArT2013_1102902	51.187	TGCAGCATCCTCAAACCACCGTCCATCCTCGCTGCCAGAGGGTGTGCAGTTTGTCTTGAACACTTTACC
DArT2013_1108616	51.2837	TGCAGGTTCGCTGTTGTCTGTGATGTGCTTGCATTGACAAGAGCGTCTTTTGGCACTATGTACACCGAG
DArT2013_2276355	51.7425	TGCAGATAAACAGCATCAGCTCAGTTCGCGGATCGATCGAGCATGTAAAATGGCGACAAACAGTAGAAC
DArT2013_1131957	51.867	TGCAGGTCATTCTTGCTCTCACCACCTGGTCGGGATGGCCGGCGTTGGCGCCGCCATAGAACATCATGA
DArT2013_1261358	52.619	TGCAGGCTCCCGTAGCTGCTCCTACGCCGCCCTGTGACGCAAGCTCGCCTGACTCTGTTGAGTCCGAGA
DArT2013_978240	52.834	TGCAGTTCGTAGCAGTGGTTGTAGCAAAAAAAGCAACGCTTGCAGCTTTGCGCGTATATGGTTGTAGCT
DArT2013_1144707	53.1125	TGCAGACCATCTATTTAGGTACTAATTGCTAGTTCATATGTATGCATTGCCGAGATCGGAAGAGCGGTT
DArT2013_1003085	53.743	TGCAGAAAAGGGAGAGCAAGACCAATATCATCTCCAGGACTAAGCAAAGACCCACTCCATCTCCGAAAC
DArT2013_1122913	53.743	TGCAGAGTCCTATATTTTTTGGGGGTAGAGGTGAATAAGCGTATGGTTGGGGAGGCGACGAAACGGGCA
DArT2013_1128742	53.743	TGCAGGCGCATCTTTAATCACGACTGCCACGAACCGCAGGCAATGCAGCGCCGTCCACGACTCATGTAG
DArT2013_1130672	53.743	TGCAGTAAAACTTATGTATCTGTCACTGAGATTCATGACTTCTATCCACCACAATAAGCCACACATGAC
DArT2013_1192194	53.743	TGCAGCAGAACTCGCTAATACTACGTTACAAAAAAAAACTCTTATGAACAGGCAAAACTGTAGACCCCC
DArT2013_1223250	53.743	TGCAGATGCAGTTAAACTTGGCAAACGAGTCCAAAGGTGCTGCTTTAGGACAAGCTGACCGAGATCGGA
DArT2013_1233175	53.743	TGCAGTCCATGGCGTTCTTATCCTCCTGCCGCCCCATCTCGCTGCTCGTCTCCATCCACGCCCGCCTGT
DArT2013_1393423	53.743	TGCAGCCGCTTGCCGCGTCCCTGCACCCCCCTGTCGCCACGTTCACGAGCTCGACCGAGATCGGAAGAG
DArT2013_1859958	53.743	TGCAGCTTGATAGATGCAGGGACGCCGCCATGGAACAGTCAGGGCCTCCCTTCTCCTTCCGTTTCATCC
DArT2013_2257480	53.743	TGCAGAAAAGGATGCCGTCCCACACGTCGATGAACGCCATGGCGCCGCCACCGCCAACCACGATCGCTT
DArT2013_2265124	53.743	TGCAGAAGTGCCCTCGCCTCCAGCACGCGCTCCATCGATGGATCCTTCGCTGGGTCCGACGGATCTTGG
DArT2013_2303259	53.743	TGCAGGGGAATAGTTGTCAGGTTCTGACTGGTGACGATGAATATTGCCTTTCGAAGAGTTCTAGCCTCG
DArT2013_3021112	53.743	TGCAGCCTCTAGGTACCCATTGTTGCCGTTGTTGCTCACCGAGATCGGAAGAGCGGTTCAGCAGGAATG
DArT2013_1154166	53.743	TGCAGAGCCAGAACAGGGGATCTTGTGTGGGTTGGAGGCTGTCCGCGAGGAGGGCCTGCACGGGGGACG
DArT2013_1027072	53.743	TGCAGGTCGCGCTTAGCGGCAGAGAGAAGGCGGCGACGGCGGCGGAGGCGAGGAAGAGGCGGAAGGAGC
DArT2013_1695672	53.743	TGCAGATCATCTCGGCGCCGTCGTCGCCCAGATCCAGCTCCAAATTCGCGCTCTTCCTTCGATTTGGCC
DArT2013_1218235	53.743	TGCAGAGACAATCAAATATATGCAGAAATTGCTCGCCTTTACAGTGCACATGCCTGCAAGCTTAGCAGC
DArT2013_1211780	53.9713	TGCAGAATGGGGAAGCAACTGAAGATCGCGTTGAGGCCAATGGGGAATCTGGGCTAGCTCGGGTGGACG
DArT2013_1296378	53.9713	TGCAGGGATGCTGGTTCCCTGCCGATGTTTTGGCGGCTACACATGTCATCACGGTGCGACTCTGCGCAG
DArT2013_2289138	53.9713	TGCAGTCTCGAATGCTTGCTTTGATTTCTCTGATATCGTATGGTATGCTCTTAAGTTCTCAGCCCGAGA
DArT2013_3030634	53.9713	TGCAGCACGTACTCCGCCAGCTCAACCACCGCCCGCGCACCTCCGAGATCGGAAGAGCGGTTCAGCAGG
DArT2013_1270886	54.428	TGCAGGCGACGGAGCGCTCTAGCCGCCCGCTTGAGCTTTGTGTCCAACCTGATAAGTGCGCATCCCTGC
DArT2013_986671	54.919	TGCAGGCTGGCGAGGTCAACGGCGCAGCGGCAGCGGCAGCGAGCGAACACGCATCACCCCATACACTTT
DArT2013_1045223	54.919	TGCAGATCGGATGGGAGGGAGGACACACGTGATACAATGGCATTGACAAGATCCCCTCCAGAGAGCCCA
DArT2013_1063020	54.919	TGCAGCACGAGTCCATGTGGCATTGCCCTGGCACGCCAGTGACTGACATGCATTGTGGTGACCACGGAC
DArT2013_1130105	54.919	TGCAGCTGGACCGCTGACTGCATCCCATGACCAACGTCGGAGGGGGATACGATGGCGAGGCCACCGAGA
DArT2013_1249580	54.919	TGCAGCTGAGCCCCTTCCTCGCGCGTCCGTCTCCTCTCGCTGATCCGCCTCATCCCGAAGCAAGCTCGC
DArT2013_2269981	54.919	TGCAGCCTCCTCCCTTTCATTTTTCTTTCTTTCTTTCTTCTCCGATCGATTTAGGTCACAAAAATACAT
DArT2013_2294772	54.919	TGCAGGTCTGGACGAACTCCCTCAGGCGCTGCATGGCGACGTCGAGCGTCTTGGCGGACATGTTGGCGA
DArT2013_2305042	54.919	TGCAGATCCCCTCGATCCACCAGCCAGCGAGCACCACCAGCAGGACCAGTCCCGTGCCGCAACCTCCTC
DArT2013_1226873	55.076	TGCAGGCCGCTGCCCAGCTCCCTCGCGCCACCACCACGCGAGTCTCCCTGCCCCTATTGTCCGCCGAGA
DArT2013_1096653	55.076	TGCAGATTTTTTGGTGGCGCTGTCCAGGCGCTGCTCCATGGTCAGGCGAAGCCGATGCCGAGATCGGAA
DArT2013_1111843	55.205	TGCAGGTGAAGCGCTGGTGTGTGGGCGTGCGTGGGAGAGGCATGCATGCGAAAGAAACAGAGGAGCAGA
DArT2013_1106414	55.561	TGCAGGTATCATATTCCTCTCCATGCGCTGCCTGCTTTTTTCACAAATATAAAGATGGCCTGACTAGCC
DArT2013_1116114	55.8525	TGCAGACCAAGAATTTTCTACCAAAGGCGGGTATGCTGCCAGGCAGTATGTTGGATCCGAGATCGGAAG
DArT2013_1697223	56.201	TGCAGAGACACGGTAGAGAGAGGGAGCACGCGGTGAGAGAGAGAGGAGAGAAGGACGAGTAAAGGAGAG
DArT2013_1153117	56.602	TGCAGACGATGTTCACTTTCCTTGCCTTTAAGACCATGTACAATGCAAAGTGCTTAGAGAAATTGACCG
DArT2013_1217569	56.602	TGCAGGGACCGTTCCCCAACTTCAGTTCCACAGTCAAAGCTGTAATGGACGGTAATGAATTCTGCTTTG
DArT2013_1275762	56.9697	TGCAGCCATTCCCAAGAAAAACAAAAAAGTCAGTCTGATCTAATGTCAAACTATATTTCCGAGATCGGA
DArT2013_1088159	56.9697	TGCAGTTCGCCGTGGTTGGCACCGACTGGAGGCACCTGGAGTTCGCCCCGAGATCGGAAGAGCGGTTCA
DArT2013_1137996	57.314	TGCAGGCATTACATTCACAAAACTAGGTTCATACTATTTTTGTGCTTATTGATAGTACCGAGATCGGAA
DArT2013_1169855	57.719	TGCAGAGAGTGTTTGGGGTCACCTTCCTATGCTTGCGAGGTTGGTAACCGGCAATTGCTTGTAAACAAA
DArT2013_1124606	57.797	TGCAGGCCGCCGCCTGGTTCCCTCGTGCCCCGTCGGATCTCCTTCCTCACGCCGAGATCGGAAGAGCGG
DArT2013_1130690	57.797	TGCAGGGAGCGGGTGGCGTCCATGGCGCTCGGGAAGGCGCTGGGAGGAGAGGGCCAGGCACCGAGATCG
DArT2013_1202482	57.901	TGCAGCACGCATGCAGCTAGAGGTAGGCATGTGAAGTACTCCCTCCGTCCTAAAATTCTTGTCTTAGGT
DArT2013_1753975	58.086	TGCAGGGCCCCACATGCCAGCCTTAGGAAGAAAGAATAATAGCTTAAAATAAAATGCATTTGCACAGGT
DArT2013_1134992	58.2357	TGCAGGCATGACCAGCGGGGCGCTAGAATAACACATGTTCTTCTACCCGAGATCGGAAGAGCGGGTCAG
DArT2013_1138725	58.2357	TGCAGGAGCCGAGGCCGTCGCCTCCTCAGTTCGTCGCGCCACCACCGAGTTCGCCGAGATCGGAAGAGC
DArT2013_1120094	58.5	TGCAGTCGCGCTCGGTGCGTGAAGATTGGTTATTATGTTGGCCCGAACCTATGACCCGTGAAGATTGGT
DArT2013_1133045	58.5	TGCAGCTGAGCCCCTTCCTCGCGCGTCCGTCTCCTCTCGCTGATCCGCCTCATCCCGAGATCGGAAGAG
DArT2013_1293924	58.5	TGCAGGAGAGATGCAGCATCAGCAGGGGAGCGGTGGTTGGGGCTTGAAGGTGGATCTTGGGCTCCGAGA
DArT2013_2278224	58.5	TGCAGCAGCGAGCAACACAAATACACATTGTGACAAGGATATTTCCTTCAAGGAAGTCCATCAAATCAA
DArT2013_2296729	58.5	TGCAGCCGTTCGCACCGCACTCCATGTGAATCTCGTCAGAACGGATTGTCTCTTCCAAAAGAAACAGTT
DArT2013_1377099	58.5	TGCAGGAACCAATGATGCACCTTGACGGTGAGGTGCGGGAAGCAGTCCACAAATTTGCCCGAGCCGAGA
DArT2013_1229131	58.5	TGCAGGAGCCCCAACGCCACCAGGCCGCCGTCCCGCGCTCAAGCTCCTCCGCCCCTGGGCTCCGTTCGC
DArT2013_3022521	58.5	TGCAGCCTTTAGCTGGCCCACACATCTTGACCCCTAGGACCCGAGATCGGAAGAGCGGTTCAGCAGGAA
DArT2013_1091178	58.583	TGCAGCAGCACGATGAGGCGGAGAGCGAGAAGGGCGCTCAGGGCCATGGCGTTGAGGTAGCCACGACCA
DArT2013_1091683	58.583	TGCAGCCAGCGGGATTAGTAGGACGCCGTCGGGTAGTTGGAGCCGTCAACAGGCGGCAGCAGCAGCACC
DArT2013_1208402	59.2	TGCAGGGGAATCGGCCTCCAAATCCGCCACCACAGATGCGGCTCGGTTCCGTCCACAGCCTGCCACTTG
DArT2013_1221420	59.2	TGCAGATCCCGCAGTTCATCTTCAGCTTCGCGGCCTCCGTGGTCATGCTCTGGTTCCGCTTCGCCGAGA
DArT2013_1243125	59.2	TGCAGCACATTTTCACAGACAATATGCTGCTGGCGTCCACTGCTTATCAAGTACTGCTAGCTAGCTGCC
DArT2013_1378079	59.2	TGCAGGTTTGATTCCCTCTCAACAGATGCTGGTCATCTTCTTCCTCTCCGAGATCGGAAGAGCGGTTCA
DArT2013_1093293	59.254	TGCAGGCGCATGCGCAGGCGAAGGCTGTGGCGTTGGTGCGGCAACCGGCCCATCGTATGGCAGTCCACG
DArT2013_1090505	59.254	TGCAGCAGTTCATGTGAAGGAAGAGCGACGGGGAGGCATGGGCGAGGAGGTGGACGCCGAGATCGGAAG
DArT2013_1255594	59.708	TGCAGAAGAAAAAAAAGTTGTTCGGCCGATCTCTGTCGCCTCGCTCCTTCAGGCACGACAGGGAAGAGC
DArT2013_1127289	59.918	TGCAGCCGTTGCTGGACAAGATCTTGGCCCGTCTCACCGCATGGAAATTCAAGGTTTTCACTGCTGCCG
DArT2013_1114173	59.944	TGCAGCGAGCAGTTGGGTTAGACGGCGTTGAAGGCGCGGAATAGGAAGTCCCGAGATCGGAAGAGCGGT
DArT2013_1070738	60.05	TGCAGTACGTATTTTGGGCAATAATTGGACGAGTGATGCGAGAGCAGAGGCCGCCTCATTTCAGTCCGA
DArT2013_3024473	60.05	TGCAGCAACGGCTCAGAAGCCAACCCTTGTTCACCACTTTTTCCGAGATCGGAAGAGCGGTTCAGCAGG
DArT2013_1062264	60.708	TGCAGATCATGTTTGTTAGTGGATGAGAAGTAGTACCAAACAAATCAGAATCCCAGGACTCCGAGATCG
DArT2013_1101854	60.969	TGCAGCAGCATCCGACCATATCCCCGTAATATAATTCATCTACGACGGCATGGAAACTTGAGCCGAGAT
DArT2013_1254546	60.969	TGCAGAAATATTCAATAACAGACAACATTGAAATATATTAAATGCTTATCAAATGGTACAGCTGAAACA
DArT2013_979934	61.481	TGCAGTGAAGCATTCGTCGTAGGGTTTACGCCGATTCATTCATGCGCTAGCTAGCTCTTGGCTGGCTAC
DArT2013_1031417	61.973	TGCAGTAGTAAGTCACCATCAACAGATCATGAATCAATCCTGTAGTAACTTGGCCTGCTTACCTGGATC
DArT2013_1051662	62.219	TGCAGGATGCAGGATGAGGGGGAAATCAAATACCCAAAGGGGGAAAAGGCAGGGCCAAGAAATCAGTAA
DArT2013_1248633	62.429	TGCAGATCTGGCTTCCCCCACTGGCTTTGCGTGCGGGCAGTTTTGGGTGGTGCTTGCTGGTGGCCGAGA
DArT2013_1197118	65.707	TGCAGCCGCCACGGCCGCCTTGAAGGCGTTGTTGGCCTTCTCAGTTAGCTTCTGCTCCTCGGTCGTCGC
DArT2013_1089692	65.707	TGCAGCAACCTGTCAAGGATTGTGGTTGAGCCGACTGCTGGAAGACATGACTAGAGTGTCGCCGAGATC
DArT2013_1299559	65.707	TGCAGCACAACATGTCTCCTTGCTGCTGCTGCTCCTTGTGTCAATGGCCGCAGTTAGATCGACCGCCGA
DArT2013_1118876	66.185	TGCAGACTACTGAAGCAGATAAGGCTTTGCACGATGCTAACACTTGCATAAAACTGCGCCCTGAATGGA
DArT2013_1066745	66.239	TGCAGGTTGTTTGAAGAGAAAATAAAATGGTCAGAGTGCAACCTACCAAATAATAAATTAAACTTTTCA
DArT2013_1077824	66.3346	TGCAGCTGCGCCCAGTCCTTGTCCGACGCCTGCAACCTGCACCACGCGGAAGAGCAAAAACGGCATGAA
DArT2013_1107438	66.3346	TGCAGACAAACGCACACGCACACATCCATCGGTCACCAGTTCCCAAACGCACCCGAGATCGGAAGAGCG
DArT2013_1128349	66.3346	TGCAGGTTAAATGAGCCCAGTAATCATAGTACAATTATACAGTCAATTTCTGGAAACTTTTATCATACT
DArT2013_2275993	68.447	TGCAGCTATCACTTCAACGCATGCAGTGGGGTTGGGGTGCATCGAGTGTGTGCCCAAAATAAGTGTAGC
DArT2013_1059071	70.305	TGCAGGTCTGACAGTAGAGCACTGGTCAGATCTGTTCGGGATGCAGGTGCTCAAAACAGAGGAACAGAA
DArT2013_1106016	70.305	TGCAGCGAGGTTGGCTATCTGATCTTGATCTGGGCGGCGACGTACCGCAGCAGTCTACTCTGCTTGCTC
DArT2013_1254195	70.305	TGCAGCTACAAAACATTTGTTCTACTTTAATTCAAAGACAGGAGGAGTGTTGCATGTTTAGAAAAAAAA
DArT2013_1713642	70.305	TGCAGAGATCGTGAGGGGCGGCGGCAGAGATGGACTAGGGCAGCGCAATCAGACGGCTGGGTCGACCCG
DArT2013_2333908	74.102	TGCAGCTATCACTTCAACGCAGTGGGGTTGGGGTGCATCGAGTGTGTGCCCAAAATAAGTGTAGCAGAG
DArT2013_981485	86.972	TGCAGTGGCAGTTTAGGCATATGTTCATAGCTCCTTGTTTGATCCATCTGTTCATAGTTCTACAACCTG
DArT2013_991518	86.972	TGCAGGTTGTTCCCCGAGGCTCCCGCGCGCTGGTCGTCTCCACGGAGACCATCACGCCCAACTACTATG
DArT2013_1090558	86.972	TGCAGAATGTATGCCGAGGTGAGCCCACTCCCCTCCTCTTCAGTCGTGTGGTTCTGGGTTTTGGCTTGG
DArT2013_1095644	86.972	TGCAGGCAGAGGAGGCAGTAGGCGGACATGCCGAGAAAGCTGAGCCGCGGGACGCCGAGGCTGGCAGCA
DArT2013_1124652	86.972	TGCAGCTCCTACAGGTGTGCGTGCAATTCTTGGACCATCTCTTGTCGTTGCTTGTTGTGGCCTCTGATT
DArT2013_1157325	86.972	TGCAGAGGATGTATATGTTAGTGTTTGTATATGTTAGTGCTTGTCTCTCTCTTCCTCACGGCCTGCAAG
DArT2013_1166590	86.972	TGCAGGAAAATCGTATGGGCTGGGCGTGCCACGGCCAATTCGGCCTTGCCGTAGCTCTGCCACTGGATG
DArT2013_1202784	86.972	TGCAGAGCGAAGTTGATGGTAGTAGCCCCCTGCAACAGAAAGAGAGCTGATGATTAGCCTGGTAGAACT
DArT2013_1209946	86.972	TGCAGGCGTTGACGGTGTGCGTTGCGATGCAGGCCTCCATGGCGCACGGCACGCTGTAGGCGTTGATGG
DArT2013_1210880	86.972	TGCAGTACCACTAGCACTCCAACAGCTTGGGTCGGACGGCGACACCTTCATCCGAGATCGGAAGAGCGG
DArT2013_1219103	86.972	TGCAGCTCCTACAGGTGTGCGTGCAATTCTTGGACCATCTCTTGTCGTTTCAATTCCGCCGAGATCGGA
DArT2013_1259325	86.972	TGCAGCGAATCAGTCAGTACTCAGTACTCAGTAGCCGAGACGAGGTAATGACGAAATCATATATAGGGA
DArT2013_1378785	86.972	TGCAGTGGATGCATGTGTTGGATATGTGATTAAGTGTCCAGGCCCCAATCTCCAAAAGCAAAAAAGTGT
DArT2013_1380724	86.972	TGCAGTCCTGCTCTTCTACTTGGTTTGTATAGTTCGTCCAGTAGCCTTCATAGTCTGTTTGGCAAACTA
DArT2013_2253371	86.972	TGCAGTGCTGTGTTCGATTCCCAGCTATCACGCCCTGCTATTTTTTGCAAATTATCACCTTGTATTTGC
DArT2013_2275527	86.972	TGCAGGCACGTAGGTGCCACGAAATCGACTTGGGCACGTACATGAACCCTACTCGGTCACGCCTCACGG
DArT2013_2276108	86.972	TGCAGTAAAATGATGGAGCCGTGTTATTACAACCTGGAGTTCTGTGAGTCGTCGCCCTCTTGGTCCAGG
DArT2013_2280093	86.972	TGCAGTATGACCGACGATGGAGCACTCAGTTTCAATGTCGAGGTCGGCGAGCTCGCGGAGGTGGCGATG
DArT2013_2291314	86.972	TGCAGCTCCACCAAGAGCCCGCCAGCTTATATATATACCGAGCGTCGAGGGGCCGATGCCGATGCCGAT
DArT2013_2328638	86.972	TGCAGCCCGCCATGGTGCTTCTGAATCGAATGCCACTGGCAGCATGGAGCTATATCAGAAGTGTGGCAG
DArT2013_1220679	86.972	TGCAGTGTGCACCTTGTTCGTTGTTTTCCTGCCAGCAGACAGAAAGACGTTTGTTCGTACGAGCTGGAC
DArT2013_1074493	86.972	TGCAGATGCTCTTGCGGAATTTTCACTATAAAATGTATGCAAAACTGGAATGGATCTGAGCTTAGATCT
DArT2013_1096244	86.972	TGCAGCTGTTGGTAGTACTCGTCCAGAATTCCCTGGATCCATCAGGCCAAGTCAGAAGACAGCCATACA
DArT2013_1184087	86.972	TGCAGCCTGTTCTGCCCCACGCCATCCCTGGTGGACGTGATCATCAACAAGTACAACCTGCGTAGCGAC
DArT2013_1211533	86.972	TGCAGCTGATGCCGCCCCAGTTGCAGCAGTTTTCTCCTTGCCATGAGCTCAACCTCCAATCAGGATCGC
DArT2013_1288873	86.972	TGCAGCTCGACCATCTTGATGAAGCCATCAAGGACCAAGATGTCCCGAACAGCCGAGATCGGAAGAGCG
DArT2013_1067129	87.1532	TGCAGCACTCCCATAACCACCAAGCACTGGTACGTAACGTAACGTGACGTGACGTGACGGCCGTAGTCA
DArT2013_1089395	87.1532	TGCAGCATCAATGTCCCCCACCCGTTCATGTATCTAGTTAGCAACAGCGTAAGTATGGAAGCACTCCGA
DArT2013_1111895	87.1532	TGCAGATGTGCAGCAGACACTCCAAATTAATGTGGTATTCACACTGATGAAATTTGGGCGACCATTAAT
DArT2013_1114878	87.1532	TGCAGCACTCCCATAACCACCAAGCACTGGTACGTAACGTAACGTAACGTAACGTAACGTGACGTGACG
DArT2013_1122547	87.1532	TGCAGCATTGCTTATGTTGTCTGCATGCCATTTGTCCCCTTGAGGGCTGGGAAGGACCCGAGATCGGAA
DArT2013_1143957	87.1532	TGCAGAAAGGAACATTTTAACGTTTTTTTAATAGATTGAAGTGGTGGTTTGTGTTTGGTCAAATATTTC
DArT2013_1161630	87.1532	TGCAGTGCAAAATGCGACCTTGTTGACATGTTATCATCTACAAATAAGAGGTCTGAAAAGAACCCCTTC
DArT2013_1221110	87.1532	TGCAGGGTTCTATGACCGCGCCCTACCTGAACACCCAGTCGTTCAAGCTCGCCGTCGTGCTGGAAGGCG
DArT2013_1228304	87.1532	TGCAGAGTGGACGACAACGGCGAGAAATCGCCGAGAAAGCTCCGCCGAGAGTCCAGTCGTCGGGGTCGT
DArT2013_1390075	87.1532	TGCAGATCGACACATGCATGCGTGTAAGCAACAGTTGAGTGACAAATCACGATATCAAGTGCCATCGCC
DArT2013_1138513	87.1532	TGCAGAAAAGCAAAGCGTGCGGCAGGGAAGCAACGAGGAAACGGGGCGCTTGCTTGCTTTGTTCCGAGC
DArT2013_1092247	87.4183	TGCAGCACTAGCGCTTACCAATTGCAAGATTAGAGGCTAGACATTGCCAATTTTCAGTAACACCTAGCA
DArT2013_1103533	87.4183	TGCAGAGGGGACAACCGCATGCATGCATATATATTGAATAGAGAGCAAACTTACCTAAAGGTGAACAAC
DArT2013_1110709	87.4183	TGCAGTAGTGTCTAGTCGTTGGTAGCACTAGTTTTCTTTCCTTTATTTCAGTTAAGTTTAGTTAGGCAT
DArT2013_1115669	87.4183	TGCAGGCATGCCGGCCGAGTTTTCGCTTTACAGCCTGTTCAATAAACTTCTCCCATTTCATTGATGGGC
DArT2013_1215835	87.4183	TGCAGCGGCCATTATTCTTGGGGCTACGTATAAAGCCAAAGAACAAAACATACCGTATATACATACGCA
DArT2013_1378314	87.4183	TGCAGGGGAAAAACAGCCTCGGAGATGGCGCGTCGGGCCTAATTCAGTCTCTGGATGGAAAGAACATAT
DArT2013_1212819	87.4627	TGCAGATCGGCGAGGCCACTACATCTGCTGACTGGTCATGGCTTCTAGAAGCAAGGGCTGCTCCTTTGC
DArT2013_1280395	87.643	TGCAGTAAGCGGCGAATAGGGAATTCCGCTTGAGAGACGTACGCCTCACCTCAAGCATCGCCGAGATCG
DArT2013_1091892	88.059	TGCAGACGGAGCACCACGCGGCGGCCATGCACAACGCCTACGCCGCAGCGGACCCATACTGGCATCTCA
DArT2013_1075861	88.162	TGCAGAATGCTACTGAAAATTAGCAAATTTCTAACTAGCTACTAATCGTGCAATTAGCTAATAGCTAGG
DArT2013_2322269	88.162	TGCAGTGGTTCAGAGACTGGGTCCTGACATCAGACACCTTTCCTTAACTATTACTCCTTATTTTGTCTC
DArT2013_3020995	88.162	TGCAGCAATTCTCTGCCTGTTGATTTTCCATGTTGCACCGAGATCGGAAGAGCGGTTCAGCAGGAATGC
DArT2013_1088326	88.162	TGCAGGGCTGTATGATATATCGTAGTTCCAGCGAGCGAACTGCATCTATTTAACTTGTTTTTTTACCTT
DArT2013_1123192	88.3732	TGCAGAAGTATAAGAGGGTGAGAATTTCTTAATCCTTTCAGTTCAACGTGTTGCCCACCTTCCGAGATC
DArT2013_1117837	88.7115	TGCAGTGCTGCCACTCGGATTGCTACTCGGCAGACATGCACCAAAGAGGCCAAATTAGGCAGCGGAATC
DArT2013_1252015	88.7115	TGCAGCAGCGGGGAAAAATGAGAAAAGCTATTCTCCCATGCACGGGAGGTCCGAGATCGGAAGAGCGGT
DArT2013_1280493	88.7115	TGCAGGGGGCTGTTGGAAGCCTACCGTTGCTGGCTCAACTAGAGGACCGAGTCCCACATAGTTCATGCA
DArT2013_1220835	88.7115	TGCAGAGGTAATTTGGGGATTGGATTGCCCACCGGGTTCATTGCGCGCAACCTGTTCAGCGGAATACCA
DArT2013_1092932	89.261	TGCAGGTGGTATTGCCGACGCTGCCCATGCCACCGACGAAGACTCACTTGAGGGTGTCTTGCTCCAGGT
DArT2013_1159667	89.261	TGCAGCTCCATCGTCTCCATCTGCGTCCTGCTGCCAGCCCGTGCTCGTCATCTCCGAGATCGGAAGAGC
DArT2013_2252444	89.261	TGCAGAGGGAAATTTCTATTTGACGCACATTGCATCAAACTGTCGAGCAATTGCACAGACGGAGCGACC
DArT2013_3021381	89.261	TGCAGGATGCGTCTCTCCAGCCCATTCTTTTCAGCTATCAAGTCCGAGATCGGAAGAGCGGTTCAGCAG
DArT2013_1024583	89.261	TGCAGGACATGTTTCGCTCAAAAAAACGCACACACGCACGCACCTGTGCCGCGGCCGCCGCCGTCCAGT
DArT2013_3023769	89.261	TGCAGGTTCTCGACAACCTGAACTTTACCTACATCGGCAACCCCGAGATCGGAAGAGCGGTTCAGCAGG
DArT2013_2295060	89.888	TGCAGTCCACGCAGTCGACACACGCTTAGCTTAGCTACGTAGGCGCAGCAGCCGAGATCGGAAGAGCGG
DArT2013_1231125	90.612	TGCAGGTAGAGGCAGGTTGAGTGGATGATGAGGATATGGAGACGAGCAATGCAATCAAATAATACAGTA
DArT2013_1282907	94.06	TGCAGCGACGCCATGTCCCAGGCCTGTTGAGGAGGCGTGGACGAGCTCGCTCCGAGATCGGAAGAGCGG
DArT2013_1666979	94.06	TGCAGTGTTAGTGGCGCACGATCTTTAGTAGTGAAGCACCCATGATCTCCCTGGGCTGCCGTCCTGTAA
DArT2013_1118950	94.06	TGCAGGCCGCCCTTCACAGCGCCTCGGCCGCCCTTCGTCCTCTGGGAGTGCACCAGAGTGGTACCTCAA
DArT2013_1098345	95.285	TGCAGCCCCACTCCAGGATGCTCGGGCTGCCTCTCCTACTACCAAGGCAAGTGCATATCGGGATGCTTG
DArT2013_1106380	95.285	TGCAGAGTATGAGGGGTGTTTCTGCAAATCTCCTCCCCCACCAAAGAGCAAGGCCCGCTGGATCCCTCC
DArT2013_1114571	95.285	TGCAGATTCAAAGTTCAAACCCTCATTGTTAAAACAAGCACACATGAAAATCATAGCGCGAGTCACAAA
DArT2013_1126662	95.285	TGCAGATCCAAGTTTGTCTCCATGCTGTAGGGCTCCCTTGTGTAAAATAGGTGCATCTCTTTTCCATGC
DArT2013_1146678	95.285	TGCAGCAGATGATCTTGAATGGACTTGTGGAATGGGAGGAGTGGGAGTGGGAGGAGGAAGTGCATGCTA
DArT2013_1164232	95.285	TGCAGCGAACATGATGGAAGTATGTATGTTGGAATGCATGGTGATCTATTTTCCTTTCCTTTCTCAGTC
DArT2013_1209279	95.285	TGCAGAATCACAGTGATAAGTATGCTGCCCTCGCCACCCCTCTGCCCAAGCTGCGGTCCATCTTCTCAA
DArT2013_1262453	95.285	TGCAGTGCCCCACTTGCATCCTTTATTAATACCAAACATTGGATGTCCGAGATCGGAAGAGCGGGTCAG
DArT2013_1267893	95.285	TGCAGAGTATTACCGATCTCATGAATGTAGCCTCTTCCTTCTACTTCGGTAGGCCTGGGGAACCAGGCA
DArT2013_1397352	95.285	TGCAGTATAAGTCGGCTACTGCTAGCAGTGGCCGAACACGGTTCCCTGCCAGTGCATGAGCTCGGCGTG
DArT2013_2291478	95.285	TGCAGGTACTGGTAAATAAACTTCGAAGTAGTGACTGGCACGCATGGCCGAGATCGGAAGAGCGGTTCA
DArT2013_3023121	95.285	TGCAGTAGGGATTTAGTGTAGCGTCCCACAAAGGTCCGCAAAGTGATAAGCAAATACAAATCGAACTAA
DArT2013_1252793	95.285	TGCAGGAGATGGATGCACTCCAGAGGCTCGTGCTAACAGTTCAGTACAGCGAGAGCCGGCTCCCATTGT
DArT2013_1128018	95.285	TGCAGACAGCAACAAATTGACAGCCACATACATCATGGCAGGTTGTTAAGCAATACCAACAACAAGGAA
DArT2013_1103212	96.448	TGCAGTGTACTGGTATGATGCGCATGCTCTCTCTTTCTCTCTCTCCTGATCACAAATAACATCGCGTGC
DArT2013_1216097	96.448	TGCAGCTTGTCAGGACCAGCACGGGTTGCCCGTAGAGGCATAGGCCTCCTCCATGGCTTGCTATGGCAG
DArT2013_1113108	100.618	TGCAGATCTCCTACTGCCAGGTGTAAGAAGACTCCCAAAACTTGGTTTCTCTTTCTCCAATTCCTCAGG
DArT2013_1122611	102.236	TGCAGACCACCGCACGCCTCACGTCGTCAGTCAGGGGTCTGAGCAGACCACGCCACCGTGCTACTCCTG
DArT2013_1237610	102.475	TGCAGGCAGTATCATCTTCAACCGACCTATTGTTCCTCCTACCAGTCACAATCTCTAGAACTATGACTC
DArT2013_1252670	102.475	TGCAGCATGCGTCGTTGCACCTTGCTTCCTGCTTCGCCCAATTCACGAAGCTACCGAGATCGGAAGAGC
DArT2013_2329686	102.475	TGCAGAGCTCGATGGGAGTGTCTGATGGGGCGCCTGCCTTCCTGCCCCCCTCCGAGATCGGAAGAGCGG
DArT2013_982084	102.921	TGCAGCTGCTTGGATCAGGAACGAAGCTGGTGCACATCCCAACCATCCTGAAAATAGCATCTGGGGGGG
DArT2013_1201506	102.921	TGCAGTAGTACTATTGGACTGCATGTCTGCTTCAAATTGGAATTCTTAGGCCGAGATCGGAAGAGCGGT
DArT2013_1666306	102.921	TGCAGGACTCGATCGGAGGCGCCCGCTCCCGCCGCGCAGTAGACATGGAGGGTATCCCGCCGTCTAGCC
DArT2013_1698057	102.921	TGCAGCTGCGGGATGGAAAGGGTTTCCAGGATGGGCTGCGCCAGCCACCCGATCCCGTCCTCCATTCTT
DArT2013_2278540	102.921	TGCAGGGTGAGCACGCAGGCGAGATTCCCGCCTAGAACGTCGAGGTTGAGGTAGAGCTTCCCGAGATCG
DArT2013_2322968	102.921	TGCAGATTTGAACAAATTAGTGGAATAAAAAGTCAGGTATTAGGGCAGCAGTGTGCGGGTCTTCGACGG
DArT2013_2322695	102.921	TGCAGAACCTTATCCTTTCCTGGGTCACAAGCGCATCGATCAACCATTGCCGAGATCGGAAGAGCGGTT
DArT2013_1200937	103.321	TGCAGCTGGGATACTCCTACTCCTACTGTTGGCCATGGAAATTATGCATCTGCGCGCGGAGCAGTTGGC
DArT2013_1064656	103.55	TGCAGCATCAACCCAGCAGAGACCATCACACATTTCGCAGAGCCGATATACCTTGTCGTGGAAAAGGCA
DArT2013_1103555	104.488	TGCAGGCATTGCTTGGCAACAAGTAAGTAATCATATGTCCATCTTGACCGAGATCGGAAGAGCGGTTCA
DArT2013_1237373	105.643	TGCAGTTAACATAGCTAGCTATTGTTTTTGCTTTGAACCTTATTTTGAACTTGTTTTGCAAAAGAAAAA
DArT2013_978195	106.707	TGCAGTTGTTCCAAGCATGAAGGTGAGTATGTTCCCCATTCTGAACTGCAAAAACAAGGAGAAGCCCAA
DArT2013_1091267	106.707	TGCAGGCCATGTCCAACTATACAAGGCATGCATTGCAACTGAGCAAATGGCCACCGAGATCGGAAGAGC
DArT2013_1092563	106.707	TGCAGTCAGCCTCGTGCGGCTGGGTGTTCCTGACACTCATGGCCCAGTTTTTGTTCCGAGATCGGAAGA
DArT2013_1116187	107.664	TGCAGGGCATCATCGGGGTCCTCGTTGGCGTTCTGCGGGGCATCATCGGGGTCCTCGTCGGCGTTCTGC
DArT2013_2324668	109.186	TGCAGCCGCCACGGGGTCGTCGAGCCGTGCGTCGCTCAGTGATGCTGTTCCAGCGGCCTCCCGATGAAC
DArT2013_1129999	110.638	TGCAGGTAGGTGCAAAAGAGGGAAAGGTGTGGTGCTTTTGGGGGTTGGTGGAAGGAAGCGGATGAGGAT
DArT2013_1204039	110.638	TGCAGGTCAGATCTGGCCTGAGATCGCCGCCTGGGCCGTCCGCCATCACGACCAGCTTAACCCGAGCCA
DArT2013_1192224	111.858	TGCAGGGGTCAATTAGGTCGGTGTGCTACTGCTAGCTTAATTAGCAGAGAGTGGTTGCTTAATTTCCTT
DArT2013_1269808	112.658	TGCAGTTCGCTTCAGTCGGCGCCTTGCCCTTAAGGAGCCTCCGCAGTACGTCTCCATGACTGCCAAGGC
DArT2013_1233795	117.186	TGCAGAGATATCAGAGCACAACTTTTGGGCACCACATGGCCAGCTGATTAGTCCAACATGATCGTTTCC
DArT2013_1265321	117.862	TGCAGAAGATGGCCTGCCCGACGCTGGGCATATAGTTTCCCGCTGCTAGTCAAACAGCTAGTCAGGGTC
DArT2013_1066024	122.37	TGCAGGACCTCATGTTGAGATGCTTGAGCTTATCGCAAGCGGTAATGAGGTCGGTGATGTCTCCGAACG
DArT2013_1219379	122.37	TGCAGGACCTCATGTTGAGATGCTTGAGCTTATCGCAAGCGGTAATGAGGTCGGTGATGTCAGAGTCCC
DArT2013_1219105	123.575	TGCAGCTCAGCTTGTAGCTCAATGAGCGAGAGTTGCATAATGTACTGCTTCCCTACTCCGAGATCGGAA
DArT2013_1283318	123.575	TGCAGGTCGAGCCCAAAAAGCGTCCTCGGGCGTGAAGGCCATGGCCTCCGAGATCGGAAGAGCGGTTCA
DArT2013_1210019	126.278	TGCAGCTGCGGCGTCAGGTTCTGATTTCTGAAGCTCGCTCCTAGTAACCAGCATTGGGCTGGCCGAGAT
DArT2013_1361398	126.278	TGCAGGATCCTGGGGACGATCTCAACCAGGTCAGCCTTCTCCGCCACAGGGTCGACACCGAGATCGGAA
DArT2013_1066798	126.972	TGCAGGGTTCCCAGCAGGAATTACCGTGCAGGGCCAATATACGAGAGCCACGTGTCCTTGTGGACCCGC
DArT2013_1131360	128.6	TGCAGACACTTCCATATACACCCCATTTGCCATTAACCTCAGGAGGAGGTGAAGCAAGCACACCACCAA
DArT2013_1089293	128.703	TGCAGGTAGGCGCCCGCCCACATTCCACCTGATTGATTGTGCTAGCGATGCCACTTCCGAGATCGGAAG
DArT2013_985106	129.441	TGCAGTATATGGAAAGTATTTTTGATCATTTACCTTACATAGTATTATCTTATAAATTACCAAATGGAA
DArT2013_992456	129.441	TGCAGATCGCTCATGACTTTGGCCTGTCCTCCAGCTGCGCTCCGCTGACCTCCCTCGTGATGGTTGAGG
DArT2013_994022	129.441	TGCAGTGCATCAATCCCGACAGTTGGAAACTGAGCCGTACATACGTACGTACGTCCTTACGTCCTTGCG
DArT2013_1089707	129.441	TGCAGTCTTTTCTCACTCTCGGCTAGAGATAAAAGAAGACACAAGACACAAAAAATTTCAGACCGAGAT
DArT2013_1113417	129.899	TGCAGTTTGGTTCATTGGAAGTTGGGTTCTGGCGACAATGTCCTCTTCTGAAATGATCGCCGAGATCGG
DArT2013_3032951	130.358	TGCAGGACTTCGCGCAGTGGGAGAGTGCCGCCTCTCTTTACTTGTCCGAGATCGGAAGAGCGGTTCAGC
DArT2013_1229200	130.646	TGCAGGTGAGCAAGGCGCGAGGCGGAGACATGATGGATGCCACCAGCTATCGGAGCATCGTCGGCAGTC
DArT2013_993000	130.676	TGCAGCCCAATCAACATCTGCACAGCCGTGGCGTTCGTTACTACATGTCCGCTTCTTAACCCGCCACGC
DArT2013_2261662	130.676	TGCAGCCGAAGACGTGTCGTGCTTTCACTTCCCTGGACACAACCAAGGGAAAGCTGTTCCGTCTTCGTT
DArT2013_1124213	131.203	TGCAGGTAGGCGCCCGCCCACATTCCACCTGATTGATTGTGCTAGCGATGCCACTTCCGGCGCATAGTG
DArT2013_1131791	131.203	TGCAGCCACGAGCACACGCTGCCGCATCCGTGGAACTGACGAGACACGCATGAGACAAGGACGGCGCCC
DArT2013_998043	131.896	TGCAGTGTCAGGGTCTTCGGAGTCGTAGACCAACCATGGAGCAAAGTTGCTCTTATTTCTGCTATAGGC
DArT2013_1067245	131.896	TGCAGATAAGAACAGGGCACAGATCGTTACGCTTCGTCTCCCTCCCACATAGATCTGAAATGTCCACCA
DArT2013_1120607	135.646	TGCAGGTTCCGCGTCCCATCTAGATCCCAGGGAGTCTCTGAATTGCTCGTGTCTCTCCCAGAATATTTC
DArT2013_1050980	135.646	TGCAGTGAGTGTATGCGCGTATATATGAGCGCCTATTTATGAAAAAAAAGCATCTCTTTGTTGTTTTAA
DArT2013_1223115	135.646	TGCAGTAATAACAACACCTGACATGTAGTATTAGTTCAGTACTTCAGTTCATAAAGTAATTAAGATTTA
DArT2013_1078032	145.272	TGCAGCCAAACGAGAGCCTGAACCGCTAGAAACAGGGCACAAATAGCTTCCAAATTTTTACCGAGATCG
DArT2013_1112147	148.681	TGCAGCAAGCATGCTTACTGCGCGCGCGCGCAGACGCTATAAGATAGATGCACCGCCCAAGCAGTTTTG
DArT2013_1356748	157.833	TGCAGTGTCTCGTTCAAAGTAGAATCTGTACTCAAAGTGGAACATAAAAATTCCTGCACATGCTGCCAT
DArT2013_999600	159.068	TGCAGCATGATGCTTGGATGTGTATGGGCGACTTCAATGAAATACTTCGTGCAGAGGAACAGTTTGGAG
DArT2013_1102703	159.068	TGCAGAAGTTTCATGTAAGTCTGTTACTCTACCTTCTTTTGTAATTTAACCGAGATCGGAAGAGCGGTT
DArT2013_1862337	159.068	TGCAGATCTGATCGGTGGTGTGCGACGGTGATCGACGGAGGATGGCAGCATTCACCGAGATCGGAAGAG
DArT2013_1216851	159.068	TGCAGGATCTCCGAGTGAGGCACTTGAGCTTATCGCAAGCTCTAATGAGGTCGTTGACGTCAGAGTCCC
DArT2013_1093756	160.244	TGCAGGGGGCGCAGTGCATCTACGGCGTGGGGGAGGTGCGGATGTGCGCGTCAGAGTTCTACCTCGGCG
DArT2013_1176746	160.244	TGCAGCGTGGAAAAATGCGAATGGTGGTTGACCACCATGACGGTTGTTATCCTGGCCGTCCAGCTTCCT
DArT2013_1267100	160.244	TGCAGCGAGCTACAAAATAAATACGTAAATCAACCTAAAGTATCCCCCTATCAAGGTTGATGATGTGAC
DArT2013_1267359	160.244	TGCAGGTGCTCTAGTCCGCTCTTCGCTGGCACGGTGTGCCCAATGACGGTGCCAATGTTTGCGCCGTCA
DArT2013_2327846	160.244	TGCAGCAGAGAGAAATGGCGAGGCTCTGGCTGTGAGGCGCTACTGCGACGGCAACGCGTCCGACATAGG
DArT2013_3029211	160.725	TGCAGAGGACGTTGCTCTTGTTCGTGAGCGCGCAAAGGACACGGCCGAGATCGGAAGAGCGGTTCAGCA
DArT2013_1002432	162.776	TGCAGTTCAAGTATATAGAAACAGTGGTTATATGATGTTGCGCATCTCTTTCTAAAAACCATTTGTCTA
DArT2013_1260514	163.912	TGCAGTTCTTTCATGTGACAGAGTTTTCATCATTCAGTTATTTAAACGAACTAATATTTATCCATAAGG
DArT2013_2257698	163.912	TGCAGGGATCGTGACCCACAACTCGAGTAGGACTAGGGGCCCACCATAGGAGCCAGCCGTTGTCGTAGC
DArT2013_2289380	163.912	TGCAGGATAAACTGACGCTCCAATGCATACTATACTGTACTATGTAGTATATACTACATACTAGGTATT
DArT2013_2289387	163.912	TGCAGCTCCATTCCTCCAGTTCGTGAGCTATTTGCACTATATCTATCGTCGCTAGGCGATGATCTATTC
DArT2013_3022175	163.912	TGCAGAAATGCTTGGAGCATACAGTATTATATTGCCGAGATCGGAAGAGCGGTTCAGCAGGAATGCCGA
DArT2013_1061495	163.912	TGCAGGTTAACGGCGAGCAAATAGTGTGCTTGTGTTGGGATAAACTTCCGAGATCGGAAGAGCGGTTCA
DArT2013_1123283	163.912	TGCAGGGCGTTTTTGTGGGCTGGTTCTGATGACATTCATAGCGGGAACTGTCCCGAGATCGGAAGAGCG
DArT2013_3026831	165.075	TGCAGCTTGGGATTGAACAAGATAGAAAGATAGCGACCGAGATCGGAAGAGCGGTTCAGCAGGAATGCC
DArT2013_1126051	165.075	TGCAGCCTAATGAAAAATTCAGTCACCTCCTCTCCTACTTTTCTCTGTGCGAGTGCGGCGGTGAGGGCC
DArT2013_1247419	165.075	TGCAGCCGCTGCTCTCTCGTTGCTAGAGATAAATAATGGTGAGTATGCTGAGCAGACCTAGCTCAAGAA
DArT2013_2334401	166.199	TGCAGGACGTGAGCGCCGAGGTGTTCCACGCGGCCACGTCTGCTCCAGTGACGTCAGGGGGCGCGCGGC
DArT2013_1721323	175.088	TGCAGGTGTACAACGGAGCTTGGAGGGAAGCACCGCAACAATTGTGTATTGAAGTGTCACACCGAGATC
DArT2013_1752738	175.088	TGCAGCATGCTTCCAGTTTTCAGTCACCCTGGATTTCTTCTAACCTTCAACTTATGTTTAATTTTTTTG
DArT2013_979815	177.335	TGCAGTTACGGATCAAGTTTTAGCACAGACAGTACACAAAGCTGCAATGTGCCCTGGAGGACCGAGATC
DArT2013_981899	177.335	TGCAGGCGGCAGCAAGCACGTAACAGGCAGCCAACGCCTGCAACAAAACAGGGCACTACATGTGGTCCC
DArT2013_982155	177.335	TGCAGCTATCTCCGATTTTAGCACATGTGCCACGTTGATTCGCTATCTTGCATTTTATGGTAGATTTAT
DArT2013_985601	177.335	TGCAGCTAGCTTCTCCAGGTCCAGAAGGACAGTTGGAAGCAACAAATAAACTACAAAGAAGTGGGCGTA
DArT2013_985921	177.335	TGCAGGACGAGGAAGATAGGATAGTCCAGACGGATATCAGCGATGATGGCCTTCTGAAGGTGATGGACC
DArT2013_988583	177.335	TGCAGATAATTCAATCCTAGCTAGGTACTTGGGCCCAGAAATTGCTTGTTCTCCAGGATGCCACGGCAA
DArT2013_989573	177.335	TGCAGAGAGCAGAAAATAATGTTCAGTGCAAACGGATCATATCACAACTGCAAAACCCTTTCGCCAAGA
DArT2013_994982	177.335	TGCAGGACTCTCGTCTTCTCCTCTCCTCAACCACTCTGACCGTGAGTGATGGGTGACACTGACGGGTGA
DArT2013_1006397	177.335	TGCAGAGTCCTCAGGGCCTTCTTGAAGGCCTCTTCCTCCTACTCCTAGTCCTCCTCATCCTCTTTTACC
DArT2013_1012931	177.335	TGCAGAGCCAGCGCCGCCAGCTCTCGCGCCTCCTCTGGCGGCCACTGCCCGAGATCGGAAGAGCGGTTC
DArT2013_1017781	177.335	TGCAGAAGAACTGCTGTGGCACCTTGCATGGCTCCCGCCCTCGCGGATCCTCGGGATCCCCTCAGATGT
DArT2013_1019573	177.335	TGCAGGCTGCTGCTGGTGCGGAGGAGTGTGGGTATGGTGGAGAGCACGTGGAAGACTGGACGTAGTGCA
DArT2013_1022718	177.335	TGCAGGGCCCTTTGAAGGAGAAGTTCCAAGGCCGGCGGGTTTGAGGCACCGCTGCAACCGCAGAGCTTG
DArT2013_1033260	177.335	TGCAGCATGAGCCGCCTCCTCAAGGCTACCGTCGCTCTGGTCATACTCGTCCTTCTCTTCATGCCCGAG
DArT2013_1040141	177.335	TGCAGCGTCGGGAAGGTGGTTGCCATGAGTTGAAACACCCCTGGCCAAGCCTGCAAAAATCGCCAAATT
DArT2013_1046550	177.335	TGCAGGTTCGTTGGTTGGTTAACTAAAGAAAGCAAGAAAGAAAAGAGAGAAGCAAAAGTTACCTTGTGT
DArT2013_1051389	177.335	TGCAGGGTTTATCCAAGGGATCCATGACTGGAAAGCTAAGTAGGGATACAATCAGATTTCAAGATATAG
DArT2013_1057360	177.335	TGCAGCCCTGAGCCAGTATACCAGCCCATTTGTACATGTTGGGTCTTTCCCCATCTTAGGCGAGCGCTA
DArT2013_1058613	177.335	TGCAGCCGTCGCACAAACGAGTGACGGGAGAAAACGTGAAAACTGCTAGGGTTCGGTCTGGTTCAGCTT
DArT2013_1059547	177.335	TGCAGAAAGGCACGGAAGAACACGGTGAGATGATTGTTCGTCCTTGCAACTAGTGCCGAGATCGGAAGA
DArT2013_1060982	177.335	TGCAGTGGGACACTAGAAGAAAAACGGACAGGAAGCGATTCACCCAGCACAAACTCGTTCCGAGATCGG
DArT2013_1062411	177.335	TGCAGAAACTAAACCACACCATGTGACATGCAGCTAGTGCAGCCGATGAGCGGGACAAAGGGCAACACA
DArT2013_1064738	177.335	TGCAGAATTTCCGCAACATGAACTCTGCTACAAATGTCCGAATGCAACATCATGCTTGTTGAACAGCTA
DArT2013_1065978	177.335	TGCAGTAATTCCAGTGTTTCATAGATTATGATTACAGATGTATGTTCATGAAAGATGAGTAGTTTCAGT
DArT2013_1066166	177.335	TGCAGCCGCCGCCGATCTACTCCATGTGCGTCTTCCTCCCCGACGCACGCGACGGGCTGTGGGAGCTCA
DArT2013_1066239	177.335	TGCAGCAGCGACGATCGGATTACTACTCTACATCTGCAACCTGGTCACCCGCAAGTGGGCTTCTCTGCC
DArT2013_1068766	177.335	TGCAGGATGTGTTGTGTATGCATGGGATAGGATGAAACTGCACCAATCAGATCAACCAGATCAGATCCG
DArT2013_1069350	177.335	TGCAGTTTCAAATCAACAGAGACATGTCAGTTACGATCAAGTTTTGAGGGGATAGGCTGCGACGCGGAC
DArT2013_1070896	177.335	TGCAGCTGCTGTCCCCTTGTTCTCCATCAAGCCCGAAAAAGTGAGATTGAAAACTTGTCTACGTGAAGA
DArT2013_1073376	177.335	TGCAGAGATGATGTGCACAGTACAAAAGAGTTTGTTGTTATATTACCCGCCCGTTCGTTGCTTGCCTAA
DArT2013_1075394	177.335	TGCAGCTAGCTGTGATGACTCATGGTTGTTTTTTATTCAGTTTTGTTTCTTTATGTGGTTAAAACCAGT
DArT2013_1076980	177.335	TGCAGAGGAGTACAGAGTACCACCTGGACGAGCAAAACTCTTGGGGCAAAACACCGAGATCGGAAGAGC
DArT2013_1081526	177.335	TGCAGCTGAATGAAGGCCCTACAAGGCTACGACCGAAGACTAGTGCAACAGATAGCAGTCAAAAAACAC
DArT2013_1084724	177.335	TGCAGGCGGTCATTGCACCAGAGACGATTAAGGTGGAGTAGCCAGATAAAAAAATTGACCTTGCCCGAG
DArT2013_1091678	177.335	TGCAGCCAGCGGGCAACATTGCCTACCAGCCAGAGCCCAGCCTGCTGCTGACTGTTGACCGAGATCGGA
DArT2013_1091937	177.335	TGCAGAGCCCGCCACTTGTGTTCTGCCGCACCAAAAAAACCACGGTCTTGCTGGCTTCCCACCGTATCA
DArT2013_1094628	177.335	TGCAGATCATATCTTACCACGCGTAGAGGCATCCCTTCTCCTGGTGGCGCTTCTGCGCGTGCTCGTAGT
DArT2013_1095949	177.335	TGCAGAAGGGTCGTGGCTGGAGTCCAAGGCTCATGCCATGCACGGATGCACAGCAGTCCGAGATCGGAA
DArT2013_1101276	177.335	TGCAGAGTCCCCATCATATTGATGGTACTATCAAAGATAACATCGTTCTAGCCGAGATCGGAAGAGCGG
DArT2013_1101330	177.335	TGCAGATTTCGTCAATCAGTAGTGTTGCTATGATTTTTCACTGCCACATGTTTTAACTTAAGGGAAACG
DArT2013_1101698	177.335	TGCAGTAATAGTAACCGCACGGAGAGAGATGCTGTACATACACGTATGTATGAACGAACAAATTGGACC
DArT2013_1101755	177.335	TGCAGACACGATCAATCATGCCCATATCTCCCTGCCCTGCAAGCGTATCTCTGCCCACTGTACGGACGC
DArT2013_1102715	177.335	TGCAGGTGAGAAATAGGGGGACCTCCTGTCTGACGCTCGTTAGCGTCAACAGAGGAGCGTTCGCTGAAG
DArT2013_1102737	177.335	TGCAGTGATCTGCATCTTCTTCCTCCTCCTAACCACCACCAGCAGCAGCGGTGGCCGATACACCACCAC
DArT2013_1104594	177.335	TGCAGAGGAGCACGTGCGGGCCATAATCATCCAGATAGTGCAACTCTACTGCCCAAGCCGAGTTCACCG
DArT2013_1107332	177.335	TGCAGCAAAATCTCAGATCAGCCCAGGTTTCAGACGTTCAACGAAGAATTATTCTGCTGGTTGTCAAGG
DArT2013_1107770	177.335	TGCAGGCGTTGTCAGGGCTAGCGTCATGTGGGGATTTTGACCACGCACGCGTGTGCCCTCCCGTGCTCT
DArT2013_1108372	177.335	TGCAGCGTAGCGCGGTCCTCTTCATGTCCACGATTGACATGGGAGACAACGGTGTCTCATCAACGAGTG
DArT2013_1109800	177.335	TGCAGCCTATTGAAGCCTGCCCACTGGACTCGCTCGCTAAAGGACGTGAGATGGTAAAAAAAATCAGAG
DArT2013_1110565	177.335	TGCAGATTACAGAAATTCCACACCGCGACGGAACGGAGACGGTCCCGTGGGCCATGCCGCCGCTGCGTG
DArT2013_1110771	177.335	TGCAGGAAGCCATGGTAGACCGCGGCGAGAACACCGCGCCACCGCTTGCGACGACGACGACGGTGCAAG
DArT2013_1111607	177.335	TGCAGGCGCATTCCGACGTGTCCACGGACATACGAGAGGTAAATTCTGTGACATGCGACCGAGATCGGA
DArT2013_1112946	177.335	TGCAGCCATTCATGCATCTTCAATGCCAAAACGGATACTCTAAATATTTTCGGACACGTTCGGATGTGT
DArT2013_1114345	177.335	TGCAGCGAGGTGGTGCAGGTGGCCGTTCACCAGCAGCGCCCACGGCCCATGTGGGATTCTGGTAGCACA
DArT2013_1115753	177.335	TGCAGACCTCGCAGCAGGTCATCCCTCGCCCCCCCTGACAGATCGCAGTTGGCCGCCCTCCGCATTGTT
DArT2013_1115971	177.335	TGCAGTGGAAAGTGCTTCTAGGCTGCATTACTCCTGCTCAAACGTGCAGTAGCGCTTGCTGCGGGAACA
DArT2013_1119023	177.335	TGCAGCGATTTTTTAATTGGGCCGTGCGCCTGGGAGAAGGAGTTATTGCATTATTGGGCTATTGGGCTA
DArT2013_1120960	177.335	TGCAGCAGTTTCTTGGGACACTGACAAAGGTGCATACATTTTTTCGTTTCTAGAATACGCACAACGGCA
DArT2013_1121734	177.335	TGCAGCACCCATGTCTATGTCTATGTTTTTCCACGGTGTAGGTGTAGCATTTTTGTTTCCCACGAGAGT
DArT2013_1122188	177.335	TGCAGCGAGGGAGCACATCCTGGGCCGATGCAGGAAGAGGGAGGATAAAGGAGGCAGGAGAAAATAGGG
DArT2013_1125092	177.335	TGCAGCAGAGTATTGGCATGCGTTTTCAGAGATTTATCATGATGATAGCAACGAAAATTGTCATCCTAA
DArT2013_1126409	177.335	TGCAGGCAACCCGTCCGACGGAATGCCGCCGAAGGTGGTGCTGGTGAACCGAGATCGGAAGAGCGGTTC
DArT2013_1126538	177.335	TGCAGCCAAGCCCCTGGGGTTAGAAAATCACCAAACGTCAACTCTGGCAATCTTACCTTGGGCATCGGA
DArT2013_1127075	177.335	TGCAGTGCGGTTGTGCGTGAGTTAGAGCATCTGCGGCCGAACGTCTCAAACCATCTTTCATACATTTGT
DArT2013_1137959	177.335	TGCAGCTAAATCCTTGCCTGGCTCGCGACGGCAAACTAGCACATCGTACTATGTAACTATAACCCGAGA
DArT2013_1140995	177.335	TGCAGCAATGAACAAGCCCGCCTCATCCCGCGCAATGAGGCCCCATGCACCGAGATCGGAAGAGCGGTT
DArT2013_1160351	177.335	TGCAGTCGGCCCAACCTGCGCATCCCCATGTTGGGCCACCCGTCCAGAACCAGCCTGCTCCAACTCCGA
DArT2013_1162615	177.335	TGCAGTGGAAAGTGCTTCTAGGCTGCCATTACTCCTGCTCAAACGTGCAGCAGCGCTTGCTGCGGGAAC
DArT2013_1178226	177.335	TGCAGTTTCGGATCAACGTAGGGAAATGTTAATCCAGGTCAGGTTTCAGCACAAGCATAGGCTGCAATG
DArT2013_1201009	177.335	TGCAGCAACATCGTCAGCCTTGGTCAGCTGGACGAGAACAGTTGCGACGTCCACATCCACGGTGGTCTC
DArT2013_1203442	177.335	TGCAGGTGGCAGTGTAGGACATCTCCTGCCCCGATGGAGCTTTGTACATCTTGCCCTGGCTAGCAAGCT
DArT2013_1206316	177.335	TGCAGATATCTTGTCTTGCTTCAGAAAAAAAGTGAGAAGCTGAATTAGTTACCATGCGTAGAGACATCC
DArT2013_1216165	177.335	TGCAGGAAAAATAAAGACATCGCCTGCTATGCTTCCATCCAATAAAAGCTTAGGGCCATTCCGAGATCG
DArT2013_1216396	177.335	TGCAGAAGGAAGAACACAACACTACAAACTCAAAAACATTTGGCTAGCTAAACCAAGCCGCAAGGAACC
DArT2013_1216864	177.335	TGCAGCTAACAGAGGGAGTGAGGGGAAGTGCTCTTCTCTGCGCTCAAGAGCACCGAGATCGGAAGAGCG
DArT2013_1217015	177.335	TGCAGAGCTCCAAAAAAATCTTATATTAGCGGAGACGAGCAGAGGGGAACGGTAGGGTACGGGACCAGT
DArT2013_1217741	177.335	TGCAGGCGACAGCTACAATGGAGCAACTAATTGCTCTCTGAAAATGAAAGCTTGTGTTTCCATGAAATT
DArT2013_1220376	177.335	TGCAGCTTGCGAGCGTGAGGATGCTGCCGTGGGCGAGGGCGCACCTAAACCCAACCGAGATCGGAAGAG
DArT2013_1228005	177.335	TGCAGTCTTGGTAGGGAGGGGAAAGGAAGGAGGAGGTGTTAGAATAATCTTGATGTTTAGGTATAAAGC
DArT2013_1228081	177.335	TGCAGACACGATCAATCATGGCCATATCTCCCTGCCCTGCAATCGTAGCTCTGCCCACTGTACGGACGC
DArT2013_1228119	177.335	TGCAGTTAAGCTTCTTTATGTTTTCTTCCTTCCCACTTTAGGCCTCTTGTGCACCTTTATTTTCTTTTG
DArT2013_1233121	177.335	TGCAGACCTCTTGGCCGATCAGCTATCTTAACTGCATGAAAGAATTTTCCATGTTTCTTTTGTTCCTCC
DArT2013_1233294	177.335	TGCAGATGTGGTATTTTGTTTAGCATAGTATTAATATCTAGTATTGCATAATCGGAAGATCATTGTAAT
DArT2013_1233610	177.335	TGCAGGAACCCAAGCAAGAGATGAAAAGCAGATCAAGCTCGGAGGTATGCTGAGCACCAATTGGTTCAG
DArT2013_1233808	177.335	TGCAGAGTTTTATCCCACGGCTCCGTGGACTGCCTGTGTGAGATCCGTGAGCAGTTCAAGCAGCTGAAG
DArT2013_1235217	177.335	TGCAGAGAGTTATTTACAACTCTATACTCTTTTTCCTATGTCTAATACAAAAATAAACATGGTTGTATA
DArT2013_1238359	177.335	TGCAGAAACATTTTAGCTTGCTCAGCCCCTCATAAGGAACCTTCTCTTTGCTTTTAGTTGGACGCCGAG
DArT2013_1238892	177.335	TGCAGGCCGGCTCACACCCGCGCGATCTTCATTTGCCCTTGTGCTCAATCTCCGAGATCGGAAGAGCGG
DArT2013_1240195	177.335	TGCAGATAGAGGCAATAGTATATAGCTATCAGTGCATGGCATGCGCACATAGTGTGATGAAGTGTCAAA
DArT2013_1241305	177.335	TGCAGTATGCTGACTGACAGCCCCGCCACCGCCCAGAGGCCGCTGATGCACCACCTACACCTCCAGGGA
DArT2013_1246096	177.335	TGCAGCTGTAGAAGCACTAGGATATGTTGTCGTTTCCAAATCCCAATGGCGACCTGGGCCTTTCCGGCC
DArT2013_1248676	177.335	TGCAGTCATCTTCCCTCAACTCCTCCATGACAGTAAGACAGTCAGATTCAACCTCTATAAAGTTCCATT
DArT2013_1253162	177.335	TGCAGGCCAAGACGAGAAGGACGTGAAGCTGGGCAGCTGGCTGTCGCCGCGCTGTGCTGCCGCACCGTC
DArT2013_1256820	177.335	TGCAGGACACGCAGCAGCACCCAATCCCCTGGCGCTCCTGCGCTATCCAGCGAGCCAACCAGAAGCTCC
DArT2013_1261406	177.335	TGCAGATCCCTCTCCTGAACGAGGTGCTCATTGGCAAGAAGTTCGTGGGAGCTCACGATGGGGGCTGGG
DArT2013_1270142	177.335	TGCAGCCCTCACGGATCCGCTTTCATTAATCAATGTGAGATATATATACACAGAGCAGGTTTGCCTCAC
DArT2013_1279627	177.335	TGCAGTGTAGCGGCAGTGTTTTAACCAGCATACATACATATGGCCCCTCTGGCCACGCCACCAGACGGC
DArT2013_1298897	177.335	TGCAGAACTCTTCTCCCATTGATCAAGCCCTTCAAGTGCTCAACCTCCCGAGATCGGAAGAGCGGTTCA
DArT2013_1299159	177.335	TGCAGATTGTCCTCCAAAAATCAAAACAGTGAACTACAACAACCTCAAACGTTGGCATGGTTGGCTGTT
DArT2013_1301081	177.335	TGCAGCTGTTGATGCCGCCCCTCTGGCGGCTCCACTCCATCGCGGCGTCGGCCGTGAGCTCATCCCCTG
DArT2013_1314778	177.335	TGCAGGGTTACACAAGTATAGTTTGAGCAAAATATTTGGGGCTCCCTACACCAATGGGCCGAGATCGGA
DArT2013_1382634	177.335	TGCAGTTTTTCAGGCCACCGCACGAATCTGAGCGGGCCTCAACGGACAGGATAAAAGGGAGTCGGGACT
DArT2013_1382652	177.335	TGCAGGTGTAGACGTGCCAGGAAAGAGAGAGGGAATGGAACGCAGAGCCGAGATCGGAAGAGCGGTTCA
DArT2013_1383578	177.335	TGCAGATTGAACAGAAGTGGGGTAGTACTACTACTAGTAAGTTTACTTGAACACCCGAGATCGGAAGAG
DArT2013_1663802	177.335	TGCAGTGGGGGAGTGCAGCGATGGGCGGCAGCGCGTCACGGGTGCGACGAGGCATGCGATGGAGCAGCG
DArT2013_1683140	177.335	TGCAGCAGTGCATCACAGGTTCGGGGATGTGCCCAGCATATGTGGCCATTGCTCATCAGCAAATTCATC
DArT2013_1696250	177.335	TGCAGCTGCGGGCCGTACAGCTCTCTCCAGTCCTCGTGCTCCTCATCCTCCTCGCCGTCCGACGCCACT
DArT2013_1705062	177.335	TGCAGCATCCATATTCAGTTTAACCCATCCCTCAACCGGCGGCCTCCATCTTTCAACTGGTCGTACATG
DArT2013_1770559	177.335	TGCAGCTTGTCCGACGTCTCCAGCCACACGTAGAGCACGAAGAAGGTCTCGGTCTCGTGGAGCGTCTCA
DArT2013_1771844	177.335	TGCAGCTTCGCCTTCCCGATCCGATCAAATTCAATGTACGGTTGACCTGGCACCCGTCTCATCCACCGT
DArT2013_1860326	177.335	TGCAGCTTTTCTCATTAATCTCCAGCTTATTTGTACATCAACTAAGGAAACAGAAAAACCTCCACGCTG
DArT2013_1860394	177.335	TGCAGCCCGCAGATCAGCAGCCAGGAATGAGATGGGAGGGGAGGACTGCTCGCTGCTGCACGGGGCTCG
DArT2013_2254477	177.335	TGCAGGCTGTAGCTGCAAATTCGTCAAGGGGGAGCAACGATTCGAAAAGCTACTGTAACAGGTACGTAT
DArT2013_2258782	177.335	TGCAGACACCCGTCCAGCCATCGAGCTAGCCCGCACGGCCGCAGGCCGTAGCCTGCATATAAAAGCCGC
DArT2013_2262907	177.335	TGCAGATGAACAGTGTACACCCGATCACGGCCGTCAAATGGTGATCTAACGGTTTGAGATCGAGTGACG
DArT2013_2265419	177.335	TGCAGGGATACTTACGTAGGCCGCGGCCAGCTTGACGGCTCGAACAAAGCTACACTAGTTCAACACGCC
DArT2013_2266219	177.335	TGCAGGGTGGAAGAAGCCATCGCCGCGGTAGAACTGCTCGCCTCATATATACGCCCGTCGACGCCCTTA
DArT2013_2266806	177.335	TGCAGAATGGCTATCATTACTGAATCCCCCAGCAAAAATCCCCAAAGCTAACCTCAACGGGTGGATCGA
DArT2013_2275166	177.335	TGCAGGCGTTCATTTTTCGACAGTGGTGACTCTGGCGAATGTCCAAACCTAGATCACCGAGATCGGAAG
DArT2013_2275209	177.335	TGCAGCAAACGCAGTGAAAGGGGATGGGAATCGAGACGTGCTGCTCTGGCTCACAGGACCGATAAACCC
DArT2013_2275376	177.335	TGCAGGTGCTAGCTCAGCTGGTAGGGACTCGTCATGTATGGATGTGCGTCATGTGTTCGTATCTAATTC
DArT2013_2275395	177.335	TGCAGATGACTCTGATTGGAAAGAACATGCGGGGTTTGAAAGGAAACTATCGATGATGTGCCCGAGATC
DArT2013_2276540	177.335	TGCAGATGCACCCATTCGATGCTTTTGCCGCTGCTCCTCTTGCTGTACCACCACAGGAAATTGATTCGG
DArT2013_2277244	177.335	TGCAGTTATGCTACGCCTGGCCGCGTACTACACCCCTGTCGCTGGCTGCATCCATGTCTTGATCGATGT
DArT2013_2277602	177.335	TGCAGATGATTCGACAGTCCCCATTTGAGAGATTCATGCACACAATGTGTAACTGGAAATTTCAACCAC
DArT2013_2280016	177.335	TGCAGGCAGCGCTCAATAATTTCCGACCAGCTATAATTGCACCACGCAGCACGTACGTACGTACGTACG
DArT2013_2281357	177.335	TGCAGGAGGTGGAAGAGGAGCGGGACACGGTGACCGAGAGATACATCGAACACTATAGGCTCCCCACAG
DArT2013_2288919	177.335	TGCAGTGGTTTCGTTTCGAGACTTCGGGCAAGAAGTGAGCTTGTATTCGTTGCCCCGAGATCGGAAGAG
DArT2013_2289075	177.335	TGCAGCCTCAGATCGAGGGGTATGACTGGGATGCAATAACTCAAGGGGCCGATCTGAATGGGAAGAGGC
DArT2013_2289105	177.335	TGCAGTCCAACTTCGAGCCGCATCGATCACTGATGATAAGATACTGTATTGGGCATGCGCGCAGATCTG
DArT2013_2290220	177.335	TGCAGCACGCACGAAGGTCGGTACCTCTGTCGAAGTGTCAGAACTTGATGATGCGTATTACGGCTGCCC
DArT2013_2291312	177.335	TGCAGGACAACCAATAGAGAAAGCTGCCTTTTTTCGAGCCCACCCTTGTCCAGACTGATACTATCACCA
DArT2013_2292237	177.335	TGCAGATGTTGTCGACGGCTCTTGTACTGATTGGTGCAAGATTGCAGGTGTTGTGCCGCGAGACAGCGG
DArT2013_2295906	177.335	TGCAGAGGCTAGCATAGAACACGCTAGTCCACAAGGTCGCCGGTTCGAATGTCATACCCGCGTATTCCT
DArT2013_2303633	177.335	TGCAGAACTCTTCTCCCATCGATCAAGCCCTTGAATTGCTCGACCTCTCGGTCCATTTCCTGTTCTCCC
DArT2013_2304411	177.335	TGCAGCCCCAGCGCTCCTCTCCCCTGGTGCGCCGCCTCCCCCGTCTCCCTCTCCCTCTCCCTCCATCGA
DArT2013_2326663	177.335	TGCAGGATGACGAGGCCATCGCAGGTTCTTTATCGAGGACGTTGACGACTGGGTACCGAGATCGGAAGA
DArT2013_2338585	177.335	TGCAGATGGCTCTCAAGGCTTCGACACTGCGCACCCGCGAGGCGTCCCGCCGAGATCGGAAGAGCGGTT
DArT2013_2373841	177.335	TGCAGCTCGAAGCTTCGCGCGCTAGCCACTGCGCTACGGGGCGGCTACGTTGTAGCACAACCGTCGACC
DArT2013_3021116	177.335	TGCAGCACTTCAGAACATCTCCAAGTTTCAGACTACACCGAGATCGGAAGAGCGGTTCAGCAGGAATGC
DArT2013_3021636	177.335	TGCAGCGTCATGTCATCTTTGGATTTTATTACACGATGATCCGAGATCGGAAGAGCGGTTCAGCAGGAA
DArT2013_3021810	177.335	TGCAGCTGAAGATCAGAGAACAATAATAGTTGCACCGAGATCGGAAGAGCGGTTCAGCAGGAATGCCGA
DArT2013_3022829	177.335	TGCAGAAAAGCCTCCGATGCGCGAAAAGCAACCATGTCATCCATCCGAGATCGGAAGAGCGGTTCAGCA
DArT2013_3025685	177.335	TGCAGGAGGATCGACACCACCGTGTACGTCGTCTGCCTTGCCGAGATCGGAAGAGCGGTTCAGCAGGAA
DArT2013_3028007	177.335	TGCAGCGGCGACAAGACAAGAAAGTAGTCAAGAACTTCGCGCCGAGATCGGAAGAGCGGTTCAGCAGGA
DArT2013_3029033	177.335	TGCAGGTTCCCCTCCCCGACGCCATTTCGACGTCGCCGAGATCGGAAGAGCGGTTCAGCAGGAATGCCG
DArT2013_3031631	177.335	TGCAGCTCATCGAAGCGGTGCCCGCATGGCGTCTCCTTCCATGCGCCGAGATCGGAAGAGCGGTTCAGC
DArT2013_3033967	177.335	TGCAGCAGCTCCTAATTATCAGCATCATTTGGAAAGCTTGTCCGAGATCGGAAGAGCGGTTCAGCAGGA
DArT2013_3064553	177.335	TGCAGTAGCACCAAATCCCCGTCGTATTGCTTCAAGACTTCTTCTCTCACGGAATCGACCAAACTGCTC
DArT2013_979037	177.335	TGCAGCGAGCAGCGGCCACGACCACGACCTATCTCGTACTGCAAACGTCCCATTCTGGCCACAGATTTT
DArT2013_981844	177.335	TGCAGGGGTTGGGTTGGTGGAGAAGAGGAGGTGACATCCACACATCACGTTCAACTGATGGCAGGCTTC
DArT2013_1233157	177.335	TGCAGCGGAAGAGAAGCTGTGGCGTGTGTCGCCAGAGATGAAGAAGGGCGTTCCCCGCGTCAACGAGGA
DArT2013_983019	177.335	TGCAGGTCAACCATTTTTGGTGGGTCATTCCCCATGTCGTGGGTTGCGGGGATAGAGCGGAGGGGTCAG
DArT2013_984754	177.335	TGCAGTCTCAGTGCCTCACATAAGCATGAGCACGTGTGTGTAGACGTGTAGTTCATCATCCACCGAGAT
DArT2013_996741	177.335	TGCAGCATGCATCATAGAGTTTCCTCTGGCGCTATCTTGAGATCCAGGCAAGATCCGATACACGCGGAC
DArT2013_1003553	177.335	TGCAGGAACAGTGAGGCCAGGAGGACACATGGGCGAGGAGAGACGTGGTGGGGGTGGCGCAAGTCCGTG
DArT2013_999918	177.335	TGCAGCCATGGTCCACATGAGTGTGACATATTACAATATGTTGAACCCGTAGTGCCGAGATCGGAAGAG
DArT2013_1079926	177.335	TGCAGCAGTTGCCTCGCCGCCTTCCAGCCGCTCGTGTCCCCGTCGTCGCCGCCGTGGAGTTGCTTCCCG
DArT2013_1019507	177.335	TGCAGTGTGCTCATGCATAATTGATTCAACAACACTGGCAGGCGTGCAACAGCCCTGCATGCATGGATG
DArT2013_1020108	177.335	TGCAGGCTAACGTACCTTGAGGAGGCACTGGATTCGGGCTTGGAGGAGGACGTCATGGGAGGACGATGT
DArT2013_1153724	177.335	TGCAGTACCCGCTGCCGCCGCCGCTCCCCTGGCTAGCCCTCCCCGACGGCACCTTCCTCAGCCTCCCCG
DArT2013_1685035	177.335	TGCAGCCTTGCGCCCGAGCGCCACGCGCGGCAGACGGCTGGTAGGCGGACCCGAGATCGGAAGAGCGGT
DArT2013_1030581	177.335	TGCAGTCTTCTACACACTTACCCACTCCTTTCAGCGGTGTTAAGATCCAAATGGATCATTCTTCTCCGT
DArT2013_1039199	177.335	TGCAGAGACGCCGCCCATCCTCCTCCTCCTCCCTACAAACTACGGCAAACACTCTGATTTTCGCCCCAG
DArT2013_1052277	177.335	TGCAGAACCTGTGCACCAACGTCTCCTCTAGGGCACACCCTGCACATTATACGCCGAGATCGGAAGAGC
DArT2013_1052536	177.335	TGCAGCTGTAAAATGTCTGTAGCAACTTCTCCCCCCCAAAAAAATGTCTGTACCAACTACTGTATCGTA
DArT2013_1768872	177.335	TGCAGGTTTTTGGTGGCGAGGAAGGGATGGATGTGGAGAGAGCTGCGTCCAAGGGGCATGGCATCCTCA
DArT2013_1066988	177.335	TGCAGCTAGGGTTGCTCCTCTGCTCTGCTCTGCTCTGTGATGAGATGACCGAGATCGGAAGAGCGGTTC
DArT2013_1074105	177.335	TGCAGGAATGAGCATCGTCGCACATGTTAGACCAGCCAAGCTAAGGACGGGCGAGAGAGCACCGTCTCT
DArT2013_1075082	177.335	TGCAGGTGCTGCCGAAGCCGCTGCGTTCCACCGCACAACCTTTGTCGCCGTCGTCGCGAACCTTAGGTA
DArT2013_1076058	177.335	TGCAGTGTAGCGGCAGTGTTTTAACTAATGTAGCGTTCGCTGGATTTTGTATTCGCAGCCAACAAGTTA
DArT2013_1084322	177.335	TGCAGGCGCAGGCTGACCTGTGGCGCCACAGCCTCTACTACCTCTCGTCCATGGGGCTCCGTTGCGCCG
DArT2013_1090690	177.335	TGCAGAGGCCGCTGCATGGCGATGGTTTGCTCGTCAGCAGACGGCAGACGCACGAGCCAGCGACTCCGA
DArT2013_1092082	177.335	TGCAGCAATGATACGCAGGAAGTTTTCTTTTTCTTGTTTTGAGGGGAATACGCATGATCGGCTAGGGAT
DArT2013_1095509	177.335	TGCAGTTCGTGCTGGTGGCGGAGCGGTGGATGGTGGTGGCCTTGGTAGGGGGCACCGTGGGATGAGGAT
DArT2013_1105228	177.335	TGCAGGGATTTGGGGGGAGTGGTCACCCGTTCCCAATCAAATATCTAGGGCTACCTGTCACACCGAGAT
DArT2013_1109889	177.335	TGCAGGCACAGGCTGACCTGTGGCGCCACAGCCTCTACTATCTCACCTCAATGGCGCTCCGAGATCGGA
DArT2013_1110662	177.335	TGCAGCAATGATATGCAGAAAGGTTTTTTTTAGGGAACATCCTCAGCCTCAGGGGACGCTCATTTTTGG
DArT2013_1125295	177.335	TGCAGGAAGACAAATCCGTGAAGAAAATAGATATAGTTGATGATATACAAAGTCAGCATTGTATTCCGA
DArT2013_1140678	177.335	TGCAGCGGTGAGCGAGGCGGCGAGGCCGTGTGATACGGCAAGCATGTGTATGACTGGAGCAAGACCGAG
DArT2013_1263800	177.335	TGCAGCAGCAGCCGTCGCGGGGCCTCATGGCGCAGTTCCATGACCAGGGGCTCACCTCCGCCTCCCTCC
DArT2013_1238765	177.335	TGCAGTGCAAGATGTGACATTGACATGTTGCCATCATCGCCAGAGATGCTTGAAAAGAAGAACCCTTTC
DArT2013_3064580	177.335	TGCAGGTGTTGTTCGACGATGGCGCCGACGATGGCGTATGTGGATCATGGTTAGCACTGTGCACGGGCT
DArT2013_3020897	177.335	TGCAGCTGTTGTTACCAAGTGCAAGAAGCATTCATATGTAGTGCCCGAGATCGGAAGAGCGGTTCAGCA
DArT2013_981495	177.335	TGCAGTGCTCTTGCCCTGAATAATTCTCTTCTCAGGGAGGGACGAAGAGGCGAACGATGGAGCACGTAG
DArT2013_1003068	177.335	TGCAGAAAGTTCATAAGCTGATGTAGATAGACTACTGAAATGAAAGATGGTGCTGGCTGTGGCTTCAAC
DArT2013_1152147	177.335	TGCAGAACTCCACCAACGGGTGGATAGCGGGCTCAGGCGCTTCTTCTCACATTACCTCGGACCCAGGGA
DArT2013_1052305	177.335	TGCAGCAGGACGACGATGGTGGAGCGGTGCCATAGATGGATTTTGCCATGGGCCCCGCACTTCCGTCTG
DArT2013_1054130	177.335	TGCAGCCGAGGAGGATTTCATATTGGACTTGTGCCACTCGCCTGAAAGTCGTCAGCAATAGCAGCGAGA
DArT2013_1064716	177.335	TGCAGACCCTTAAGATGCGCCTCCAAGGTATGATTCACAACTTCTGCATCAAGGCTCTCAAGCTGCTGC
DArT2013_1071986	177.335	TGCAGCTAAATCCTTGCCTGGCTGGGAGAGCCGAATTGGCTCTCTCGCGACGGCAAACTAGCACATCGT
DArT2013_1087673	177.335	TGCAGCCTCGCTACATGCACTTATATATCCAGCCATTTGAAAACCTGGAGATGGGTGCGCTGGCCTGGT
DArT2013_1152450	177.335	TGCAGGGTGCATGTATGCGTGCGTGCACTCAGAGAAGCTAGCGAGCGGCCGAGCATGCATGCAGCGATG
DArT2013_1213096	177.69	TGCAGGCTATAGACGGACTTGCTTGCAAGTTATTTAAGCTACAATACTAATGAAAAGCATCTGAATATA
DArT2013_2258227	177.752	TGCAGGTTGGTGCCCTCAATGAGGGAACATGACATCGATCATATGTGTCAATGTCATCATCGTCCGGTC
DArT2013_1160151	177.752	TGCAGAACCCTAACCCTGTGTTTCTCCTCTTCCTGATGCAAGTTCGTCTGGTGGTTGATGGCGGCCATG
DArT2013_2276014	177.818	TGCAGATTGGATGCACTTTCGATTGGATGCACATAAGCTAATGTGTCCCTAGGAAATAAGGAACAAATT
DArT2013_1082397	177.859	TGCAGCCGACGGATTGCGCTTGTGCAGCACCGCATCATCTCCCGAGGTCGCCATCTCCTGTCCTGTGGC
DArT2013_1321850	177.859	TGCAGGCCCGTCTTGCTAGCCGATCCGATGTCCAAATGCGATATTTGAGAGCTGGCCAGATGAAAATTT
DArT2013_2257551	177.859	TGCAGGACTGCTAGAGTTGATGAATAAATAAAATTTACTTATAGACACTACAAACTCGAAGATAAAGGG
DArT2013_2269355	177.859	TGCAGGTGGAGGGAGTGTGTTGTGGGCCCACACGAGAAGTTTGTATCCCGCGGGGCTTTGGCAAGGTGC
DArT2013_2280514	177.859	TGCAGAAAAATTGGGAGCACATGAGGGTACTGGATGATTTGGATTCGATGGCTTCTGGCACGAGATGGC
DArT2013_2281969	177.859	TGCAGCCATCGATCCTGGCGCTCCAAGGTGCCAGCAAACTGCCCCTTCCGAGGAAGATCCTTGCCGTGG
DArT2013_2314156	177.859	TGCAGAAGCTGTGGCAGCGGTACCGCGTCGACCTGGCCTTCTTCGGCCACGTCCACAACTACGAGCGCA
DArT2013_3024745	177.859	TGCAGCTCTTTGGTGGCAAAATGCACAAGCGACCTCCCGACTTGGCCGAGATCGGAAGAGCGGTTCAGC
DArT2013_1057738	177.859	TGCAGCTGCTCACGGGGCGGACGTCGCCGCTCGGGCTCGCCCACGCCGTGGAGACCGCACTGGAGGAAG
DArT2013_1053244	177.976	TGCAGTTTCTAGGACAGCCTAACATAAAAGTACTTTATAATTCATTACACGAGAGAAGGAAGAAGAAGC
DArT2013_3024031	178.008	TGCAGCCCAACCACCTAAGCGAGCGACTGTTTTCCTTCTCTTCCTCTGCCTTTGTACACTCTCACTGGG
DArT2013_1249786	178.015	TGCAGGCGCACTCAATTGAGGAGGTAAAAAACAAGCTAACATCCCTTGCCGAGATCGGAAGAGCGGTTC
DArT2013_1237804	178.039	TGCAGGCCTGCTCGTCCCAGCTCAGGCTGGCTGGGAACAGCCCATTGCGGGGCAAAGTGCAGCCCGAGA
DArT2013_1125753	178.044	TGCAGCAGTACAGCAACCCGCATCAACCGCAGTATGTGACCAGTTTGCCGCTGCCGAGATCGGAAGAGC
DArT2013_1254470	178.058	TGCAGTTTTCTTACTGTCCAGCAATCGTATTTTGGTGTAGTTTTAAATTTTCTAGCTCACTGGGAGAGC
DArT2013_1014952	178.077	TGCAGCCGCTGCCTTCTCCAGGATCGCCGTCGCATCGCGGAACTTCCCGCCCTTGACCGCGGCGGTGCA
DArT2013_1034331	178.077	TGCAGAAAAGAGTGTGTGGCCGCAAACCTAACTGGTTAATGATTATCAATGTCGTTGCAGTCCCCACCT
DArT2013_1073752	178.077	TGCAGTCCACAGATGTGCACGAACTCCAGCTTATCCGCTCATCTTCCCGTTGCCGCTATTATTGCCTCC
DArT2013_1082375	178.077	TGCAGCTACTGACCGTGCTCGCGCAACTAAAGTTGGCATGCGTGCTGAACTATTGTGTAAGCGTCCGTA
DArT2013_1091086	178.077	TGCAGATCGCTGTGGGCATGGCCGTGCTGGACGGGTGGCAGTACGCGTGGCACCGGTACATGCACCGCA
DArT2013_1098063	178.077	TGCAGTAACCCTCGCTCCGAGTCAGCGCCTGTGGCTATGCTGCATTGTTCCGAGATCGGAAGAGCGGTT
DArT2013_1103902	178.077	TGCAGGTTTGATAGCCAAGGACATGCTAACATCGTTAATCTCCTCAGCATATGACTCTATGTTGCTGAT
DArT2013_1112357	178.077	TGCAGGGCGTGAAACACGTGATCGTCCACAACGTGCACATCCACCACTCGGCGCCGCAGTCCGAGATCG
DArT2013_1114286	178.077	TGCAGGTCCTCCACCAGCGCGGCCTGCCGCAACACCACCTCGTACACTGCCTCCTCCGTCGCTGTCCGC
DArT2013_1114627	178.077	TGCAGTCCTCCTGCCCCGACACGGTTTGGCAAGGATCGGCATCAGAAATACCAATGCAACCGCGGGCGC
DArT2013_1120291	178.077	TGCAGTTGGAAGCCACTTGAATGCTTCGGTCATCAAGATCCTCGGCGAGGGCTAGAGCCTCCCGAATCG
DArT2013_1125647	178.077	TGCAGCAGGCTAAACCTGGATACTGGCAACACCTCCACCAGAGCGGGCGCTTGCTCCTCCTCCGTCTCC
DArT2013_1126915	178.077	TGCAGGTGCCCGTTTGCAGAATGCACATTAATAGACACCTGAGCGGCAAATAGGAAACGCCCGAAGACG
DArT2013_1127109	178.077	TGCAGACCGAACAGGGCCGCCCTGGCGTTTGCCTCTTCCACACTGTCGGTGGGCTGCTGTTTTTTGCAT
DArT2013_1127297	178.077	TGCAGCACCTCTTCAACTGGTCGCTCGTTGTTGCCATCATGTCGTTGGTGCCGCCCACTAAACCACCAG
DArT2013_1127413	178.077	TGCAGTATTTCAATATATATACTTCTGAAATAAAACAAAATCATGTGTCTGTACAATGTATAAATGTTT
DArT2013_1129413	178.077	TGCAGTGCCTTCATCTACTCGTTGATCCTGCTCCTCCGCCGCTGCACCCCAATCAAGCAAGCAAGCAAG
DArT2013_1201344	178.077	TGCAGCTGTATACTTGTTGACAACGGGATGAAGAGCTCTACATCCTGTACCCCACGTCTCCTTTTTGGT
DArT2013_1213214	178.077	TGCAGCTCACATCTACATGATAGAACATTTTCTTTGGGAATAATTAACAAGATGGAGCATGATGGAGAA
DArT2013_1213306	178.077	TGCAGCATATGCATATTCAAAAAGAGAAATAAGCATCAGCTAGCCCATACAGCCAAGGGTCAGCGTATG
DArT2013_1218028	178.077	TGCAGTGCGTCATTTTCCACCGATAGCCTGTTGGGTTCTGCAAGGAGTAATTTTTTTGTCAAGAGCTAA
DArT2013_1126553	178.077	TGCAGTTAGAGTTAGAGTTGGTTAGTTCATGCTAAACTAACCGCTAGAGGATCCAAACAGGTGGAGTTA
DArT2013_1066022	178.077	TGCAGGAGAAAGAGAGCTGCCCCATGTGCCGTCGCGAGGTCGTCACGGCGCCCGCCGCCACGGCAGATT
DArT2013_1131387	178.077	TGCAGTTTTCGGAAATTAAACCCGCAGTCCCTGATTAAGTGAATCTGGAAAACGCTTCGTGTTTTTGTG
DArT2013_1071373	178.077	TGCAGTTTTCCTAGTCCCAGATGCCAAAATAATGCAGCACCCATCAGCCGTAGACGGTTCTGTGCATCC
DArT2013_1113384	178.077	TGCAGATCCTCTCACCGCGAGAGACCAGTTGTACCGTACGTACCGCTTCTCTAAAAAAAAACTGTACCG
DArT2013_1143742	178.077	TGCAGATTAACGGAGAAGACATCCACGCGGAAAACCAGTTCGCTACCGTCTGGATCTTAGTGGCGCGCG
DArT2013_1298404	178.247	TGCAGATCCAAGGGCCTAACCTCCAATATTTCTCACAGGTCTCATGGGAACCCCGAAGGCCTTAGTGAA
DArT2013_1017696	178.247	TGCAGTCTTGGAGAAGGGCCGCTACCGCCGAGCTCTGTTGCCAGTCTTGGACAGGAAGTGGATGGGGTG
DArT2013_1120330	178.54	TGCAGCGGTATGCGTCTGGTGGCCATGCAGTGGCATCCACTACTTAGATATGTAATCTAGCCGAGATCG
DArT2013_2276787	178.617	TGCAGGGGATGGGCAGAACGTCCTGCTGGACTAGGGTACTGTTCGAGATCAATCTATCACCATTCGCTC
DArT2013_2277010	178.677	TGCAGAGATCGCCGCCGAATCTGAGTATTATCGAGTTATCTCCGATGACTACCACTGTCAGCAGAGGCC
DArT2013_3024771	178.712	TGCAGGAGCAGCTATGATTAGTGGGAAATGGTATCTCCCCGCCGAGATCGGAAGAGCGGTTCAGCAGGA
DArT2013_988704	179.018	TGCAGTGCGCACACTATTATAACCACCCCATTCATCGTCATCATCCTAGCTCGTAATTAGTTAGTTACT
DArT2013_1374350	179.39	TGCAGATCTCACCTAGAAGGGGAACACATTTGGCCGCCACCGTATGGGAAGGAACAGCCGAGATCGGAA
DArT2013_1033160	179.835	TGCAGTGTACAGTAGCCTACAAGTGGGAGTCCCTACGCGTCTGATACAGCTGCAAACACTGCTATGCGG
DArT2013_1256664	179.835	TGCAGTAGCCACTACGCTAGCTGTGATGCTTGTGTTCAGAGAGGAGCACTACACTATTTGAATGGGGCA
DArT2013_1021009	180.047	TGCAGAGGCAGGAAATGAAGGGTGACAGATCACGGTCTACGAACGCGCCCGCGGACGTTTGAGAAGGGC
DArT2013_1106156	180.052	TGCAGCGTCGGTATTATTGCCAGTGCCACTATTAGGAGGTATTGTATGGCGTTGGCATAATATCCGAGA
DArT2013_991620	180.052	TGCAGGAGTTGCTGGAGGAGGACGCCCTTGACGACGTCGCGCTTGGGCACGAGGTTCTTGCTGCGCTCC
DArT2013_1096411	180.613	TGCAGCGACCACACCGTATGTGGTCGGCCGGTGTCGTCAGTCCAGTTGCGAAGGTGGTTTGAGCCCGAG
DArT2013_1134812	181.207	TGCAGAAGCTGGCGGACAGGAGCAAGCCCATGGTCTTCGTTGGGTATGAGCCGAGATCGGAAGAGCGGG
DArT2013_1091756	181.252	TGCAGCCACCTCACCTCACCATGTGACTGCATGGATACAGCCGCGCACTGCTAGACACCGAGATCGGAA
DArT2013_1092211	181.795	TGCAGAGTAATGTTGCGGAAAAATCTTGTGCAGCCTGTCAAGGTGTTTAGGTTGAACGATGGCGGTGGA
DArT2013_1167649	182.416	TGCAGAATTCCAGCTACTCGGTTGCGCTCAACCCCTAATTCCCGAATAACAATTGCATAGGACTTCCGC
DArT2013_1268536	182.419	TGCAGTTCTGTGCCCTTGTTCGCCCAGCCACCTCTCCTATCCATGCCTCGCAGCTCCCAATCCTATTCA
DArT2013_1104865	183.149	TGCAGCAATGGAACTACCTCTCACTTTCTGACCTGGGACGCACACATCCGAACCTAGGGCCGAGATCGG
DArT2013_1115355	183.149	TGCAGCATCATCACTTCACGGAAGAAGTTGAACGTGGAGGCAATTGACACCTATGCTACGACGACCACC
DArT2013_1122238	183.718	TGCAGCGTTTCGGCTAGTCTGTAGCATTTGCACAATTTCATTTAAGGCCCAAGTGATCGGACGCATGTT
DArT2013_1125743	183.811	TGCAGCGCGCGCGCTAGATAGCAACGCCCATATATGAAACGGACTATGATACGGACAAGAGTTCGGATA
DArT2013_2303279	183.811	TGCAGTACAACTACACGCTCCGTGGTCGCTCATGAGAAGACGTGCGTGCAGGCCACCTTCGATCCGTTC
DArT2013_1299468	185.06	TGCAGGATTACCTTCATCAGGAGCGACCACTCCACTTAGTTCGTCCTTATCAGGGCGGGGTAGGAGGTT
DArT2013_1121877	185.11	TGCAGGTTTCGAGCGGCAGTTTGTGTGCAACGCTGAATACTATCTTCAGTGAGGTAATCGCTACCTATT
DArT2013_1236365	185.11	TGCAGCTGGTGGATGCGCTGGAGGCCCGCTTCTGGCCCCTCCCCGACGCAGCTCTCCTTCTACTGCTGG
DArT2013_1250317	185.11	TGCAGCAGAGGAGCTGCGTCGGGAGGAGGGCAGGAGGCGGCCGAGGGATGAGCAGGCCCGAGATCGGAA
DArT2013_1242399	185.562	TGCAGGGCTAGTTAGAACTGGTAGCTTCTTGTAAAATCCTCAATCGCTCACTAGGCTCGGTAGTGTGGG
DArT2013_1103790	186.694	TGCAGCGCCTAACTCCTCCTGCGGGAAAAGTCGCGGAATCGGAGCGAGCGCTGAGGAGCGCCGAGATCG
DArT2013_1093484	186.853	TGCAGGCTCGGCTCTCCTTCTCCATTTTCTCCTTAATCAAATTTTCCTTTGTAATTCAGGTTGTCCGCC
DArT2013_1160311	187.388	TGCAGCTTAACTACCGCCCAGGCTTCTTCTTGGCGGTGTTGTGCGAGGGCTGCTTAGTTCGTCCATATG
DArT2013_2297166	187.777	TGCAGCAGCAAAGGCGTCGAAGAGGCGAGCCATGGCCGCCGTCTCTGAGATGTGTGACGAGTCCACCGG
DArT2013_981688	188.073	TGCAGTACCTGTCAATCTATCTGTCTGTATGTGCCCTCTGCATGCCCTACCCAAGTACCGATGGCTTAT
DArT2013_1294371	188.671	TGCAGTAGTTTATGGCTGGATGTACTTGCTGGGTCGGGGCCCCTAGTTTGGCTGGGCCCCAGGCCGTCG
DArT2013_1123944	189.006	TGCAGCTTGTATAGGGGTGTAAGGATCTGGTGATGGTCCTGTCGGCGACGGCTTTCTCGTTGGCGTGCT
DArT2013_2322253	189.006	TGCAGCTGCCATGAATCCATCGACAGTACATGTCTAAATTGTGAAGCCTACCAAATAGAAAGGACAGTG
DArT2013_1115671	189.434	TGCAGCGGGAGGATGGGGACGGACACGTGGGGATCAGCCTCAGCAAGGATTTGCCCAAGGCCGCTGTCC
DArT2013_1100957	191.274	TGCAGCCGTGGTCCAGGGCCTGCGCAGACTCCCTTGCGATGGCACTGCTCATCCGAGATCGGAAGAGCG
DArT2013_1109455	192.616	TGCAGTGCAGTCATGAATAAACCCCCCTTCTTCAATGGGGAAAGACTGGAACCGAGATCGGAAGAGCGG
DArT2013_2256486	197.164	TGCAGCAAACGTGTAGCGTTTTACAATGCTTGTCGAGACATGGAGCTAACTTAATTGTACTGTAGACCA
DArT2013_1218838	197.164	TGCAGCTTACGTGACATCATGTTAGAGGATCGCGTTCCATAGCGTGTGTGTGGTGGTGGTGTGGTGGGA
DArT2013_983765	198.251	TGCAGCTGTGTTTGCAGCCGAATAAGAAGAACTTCCAACGTCCAGACGGGATGGAACTTGTCGTAGACC
DArT2013_1105931	198.251	TGCAGGGGCTAGTTTTCAAATGGTAAAATACTAATATACTTGTATTGATCATTAGACTTTTGAAGCCGA
DArT2013_1127072	198.251	TGCAGTGGGCGATTTGCCTGGCGCCTCACCAGCAGCCAAGCATGCCAAGAGGTGGCTATCTCCCATGGC
DArT2013_1310918	198.251	TGCAGCCTCCGCGGACCCATGCCCTGCGCCTGGGCGTCGACAGAGCTCCGAGATCGGAAGAGCGGTTCA
DArT2013_2281710	198.251	TGCAGTGATCACACAGTGCCCACAAAATTGGCCTCTCCCTGTACAGCAGCTAAAGTGGTCGATGGACGA
DArT2013_3064552	198.251	TGCAGCTGTGTTTGCAGCCCAATAAGAAGCACTTCCAACGTCCAGACAGGATGGAACTTGTCGTAGACC
DArT2013_1003973	198.251	TGCAGATCTCTTCTGTACTTGTTATGTTCTAATTTATATTGAGAATCCTCTGTTTTCTATTGAAAATAT
DArT2013_1050109	198.251	TGCAGCAGGACCGTGCCAGTGAGCCAGCTCCTCCCCACGCTTCTTCTTCTTCCCGAGATCGGAAGAGCG
DArT2013_1149221	198.595	TGCAGGTCCTGCGGATATTCAACGAAAATTGGGGTCGTTCGTGCAGTACTGGCCGTAGGAAAAGGCCAT
DArT2013_1151023	198.595	TGCAGGTCCTGCGGATATTCAACGAAAGTTGGGGTCGTTTGTGCAGTACTGGCCGTAGGAAAAGGGCAT
DArT2013_1116837	200.72	TGCAGTTGTCATAAACTGATAACTTGTCCTACTGTCCTACATCCAGGTCCGAGATCGGAAGAGCGGTTC
DArT2013_2289268	201.896	TGCAGCGCCTCTACGTGATGTTTGGCTTCGCCAATGGCACTTCGAATGGCAGATGAACCCTTGCTTTGA
DArT2013_1033979	203.045	TGCAGGCATATTTGAAGAGCTTGCTCATCGTCTACGGGTTGTGGGCATGTTGGTAATGGAGGCTAAGCC
DArT2013_1043133	203.045	TGCAGACTTCTCGGTGAGGATCGTAGCCTTCTTCAAAAGCATTATATTGGGGTCTTTGTTGTCCTTCCG
DArT2013_1100707	203.045	TGCAGAAACTTCCACTGAGATGCCGCAAAGCGTTCCAGGATTGCACGTTCCGATGCGAACGGGCGGACC
DArT2013_1105406	203.045	TGCAGTGATCACGGGGCGCCCACGAGAGTGGCATCCCCCTGAACAGCAATTAGGCAAAGTCGTTGGACC
DArT2013_1160112	203.045	TGCAGGCCCCACTCCGCCACGAACGCGCTCCTCCACTTTCCACAGCGCCGAGATCGGAAGAGCGGTTCA
DArT2013_1164997	203.045	TGCAGGGCGTCCACGGACTTGGTCTCAGACATGGTGAAGTAGAAGTACGTGTACGTCTAGAGGAGGTAG
DArT2013_1216633	203.045	TGCAGCTCGCAAAGTATACTAGCTCTGTTTCAACAAACGCCAAGAAGTATCACTGGCTCATAGGATGGC
DArT2013_1241671	203.045	TGCAGGGCAAGCTTGCGATGGCAGCAATTTATAGGTGTTTGCCAAACCACAAGCCTTTCCTCAAGGTGT
DArT2013_1279340	203.045	TGCAGGTCAAAGTAACAAATTGGCAACCCACGTAGGCTGATGTGCTAGCACAATTTCCGAGATCGGAAG
DArT2013_1279503	203.045	TGCAGGAAAAAATCAATCAAAAGATCAAAAACAATGCAGCATGTGTCAGCCACTGAAGCCGTGAGAGCT
DArT2013_1279576	203.045	TGCAGGGACACCTGGACGTGCGCGCGAGGCGCCAAGGTGATGTTCCGCACCCGTACGGACATCTTAGGT
DArT2013_1075435	203.045	TGCAGCGCCTCTGCGACATGTTTGGCTTCCCCAACCGCACTTTGAGTGACAGATGAACCCTTGCTTTGA
DArT2013_1098763	203.045	TGCAGCACTTGTTGTCGGGGCACTCCATGCGGCCAGCCTTCTCGCCGCACACTGGCTCCCAGCCATTGG
DArT2013_979985	204.221	TGCAGTCCATTGCCACGGAGTTCAACGTATCCCAGACGGCCTTCCTCTCTCGCAGCAACGCCGAGATCG
DArT2013_1242832	205.37	TGCAGCGAGTAAAATCGGGAGAGGGCTGTGGGGAATTGCGGATGCAAGGCAGTGGTTGACTGGTTGGTC
DArT2013_1079309	206.469	TGCAGCCTTAGGGCATCGCTGATAGTTCTTGCAAGTAACTTGGTTGTCATACCGAGATCGGAAGAGCGG
DArT2013_1119663	206.469	TGCAGGACTGCAACTCTTCTCATCCCCTGATTCATCGCCTCATCTCCCCTAGGTAAAGACTCAATGCTC
DArT2013_1167557	206.469	TGCAGATGCTGGTGGACGATATCGGTGATGTGACGATCACGAACGACGGGGCCACCATTTTGAGGATGC
DArT2013_1287733	206.469	TGCAGCTCTGATACCAAATGTCAGCAAAGATGGAACCCCTCGTCGACGGTGATCACCGAGATCGGAAGA
DArT2013_2277565	206.469	TGCAGATGGATGCTACTGCGCCGTATACCTGCACCTCGCTCTTGGCGCCGTATATGCCAACGAGCTCGA
DArT2013_978653	206.469	TGCAGGGGAAACCTGAAGCTGAGAACAGCAGGTAGTGCAGATGCAAGTGCCCGAGATCGGAAGAGCGGT
DArT2013_2288821	206.469	TGCAGCCTAGTTGGGGGCGGAATTAATCGAAGCTCATCGGCGTACGGCAAGCCGAGATCGGAAGAGCGG
DArT2013_3064514	206.469	TGCAGCAATGATGACGACCGAGGTAGTTCCATCTCCAACCTCCCGAGATCGGAAGAGCGGTTCAGCAGG
DArT2013_977411	207.704	TGCAGCTTACTGATCCTTGCATCAATCACCCAACGGAGCAGGTCGCCATGCCTACCGAGATCGGAAGAG
DArT2013_1034692	207.704	TGCAGGACTACAAAGCCGCGGACGCGTTGCTGAGAAGAGTTTGGGTGCTCGGGGAATAGTAACGGGGCT
DArT2013_1115306	207.704	TGCAGGTGACCAACACGACAGGTTATCAGTGTACAGTACACTACTCATTACTGAATTTTTATGCGTTCT
DArT2013_1120643	207.704	TGCAGGCATGGGATGGCCGCGTGGCCTTGAGGGTGTAGCGTGCGCACGCTGGGCACAGCGTGGGCACCA
DArT2013_1229234	207.704	TGCAGCTGCTGGCATCCAGGGCCGCCGTGCAGATGTACCTCAACGAGGCCGTCTTCTGCTGGTACCAGC
DArT2013_2251039	207.704	TGCAGTACGTGTACGTCATCGACGCAGCTGGCACGAACACGCAACATCCTTAGTTGGATCGATCCGAGA
DArT2013_985711	207.704	TGCAGACACTATGGCCATGGCGGAGAGGATCAAGATGGGGACAGCTGCTGCCATGGGGGAGCTCCGAGA
DArT2013_1074850	207.704	TGCAGTGTAGCATGCAGTGTGCTCTCCACGAACTTGTAGTGTCGTAATATGTACTTTTTTTTAACCTGT
DArT2013_983776	208.131	TGCAGCTCGCCTATTCGCTCCCTGATGCGTCCCGTGGCCCATGCATGCCGAGATCGGAAGAGCGGTTCA
DArT2013_1081885	208.131	TGCAGCTACGCAGCGCTCATGTCTCCTGCGCATATATGCACTTAGCGGAGCGAGCGATCCGCCCGAGAT
DArT2013_1111903	208.443	TGCAGAGCCGAGAGGATGGGGATTTGGACGAGGAGGCAGACAAGGGACGAGGAACAAAGCAAGGGCTGA
DArT2013_1091724	208.443	TGCAGTGTTGCGCGAGGCAGCGTAGCCGTGTGAAGCGGCAAGTGCGACCAAGGCTGGAGCGTGCGACTC
DArT2013_3021896	208.573	TGCAGTCCCCTTTATATTTCTTATCTGAGCCATGGTGACCACCGAGATCGGAAGAGCGGTTCAGCAGGA
DArT2013_1102062	209.034	TGCAGGGCACTGCTGATGTGGGCACTAAGGGTCTAAGGCAACAACAGTTTTTTTTTTAAGCCGAGATCG
DArT2013_1017867	209.084	TGCAGCCTCACGCCACCATGGGCATCTCGCCATCGTCGTCGTATCGCACGACCCCTTGGCATCTCGCCT
DArT2013_1095272	209.693	TGCAGGGGATGCCTGAACACACTTCTGATAGTTGCTAGTAAGTGCTGGATGCCGAGATCGGAAGAGCGG
DArT2013_1016080	210.908	TGCAGTGCAGATAATTTCCGTTGCTCACATGCCAATCACATGCCATTTTTTAAGGGACAAACGGTAGGT
DArT2013_1029345	210.908	TGCAGGCCGTAGGCAGGCAAGTTTGGGGAGCCCCGTCCCCAGAACGCCGACAATGTGTTTGGGTTATGT
DArT2013_1068785	210.908	TGCAGGAGATTGAATAACTCCCGTGATTTGGATCAAGGTTGTTGGAGAAGCCGAGATCGGAAGAGCGGT
DArT2013_1109566	210.908	TGCAGAAACCAGACAAGTCCATCACTACTGGCCTTGCAGCCGATACATGGTTTATCCCCTTCTGCTATA
DArT2013_1229145	210.908	TGCAGCGGTGCAGGCGCGGAGCTGCGCCAGAGCAAGAGCAGACGGCAGCGGAGCCGAGATCGGAAGAGC
DArT2013_1300901	210.908	TGCAGGTGTGCTGGCGCCGAGTGGCACTTGAGCAGCAACAGCAGGCAGCGGTGACGGCGTTGACCGATT
DArT2013_1408040	210.908	TGCAGCACCTCCGCGACTGGCGCGACCACAGCGACCATCTGCGGCGCAGAGCCCGAGATCGGAAGAGCG
DArT2013_2278659	210.908	TGCAGCAACAACGAAGTGTCGATGTCGTGCCGTGCAGAAGAAGTATGTTGACATGTTGCCGAGATCGGA
DArT2013_983291	211.075	TGCAGTACAAGAAACACAGAGAAACTAGTCAGGCATTTGCAAGAACATTGCAGATATGGCAAGCATCAC
DArT2013_1189843	211.075	TGCAGGAGTTGGCTCCGTATGCTGGTAAACTCTAAGTTCAGTACCTTGAGTTGCTCGGGCACTGAAGCT
DArT2013_1238238	211.075	TGCAGCAATCTGTCCACCTACGCAAGTGCATGTCAGTGTGTGTACGGCATATATTAAGCCGAGAGCTTT
DArT2013_1696978	211.075	TGCAGCACAAGTGGGCATTTCACCGACAGTGAGCTCGCCGACGTTGTCATCAGGTCGCCAAACTTATAC
DArT2013_1084423	211.523	TGCAGAAGAGGTGAAGACAGCACTATTTTCTATAGGAGATCTGAAAACTCCTGGGCCGAGATCGGAAGA
DArT2013_1078438	212.15	TGCAGAAATGCTGCCTAGTACAAAAGAATGAACGAAGAAAGAAAGAATGTCCTATAACATCTACGAAGG
DArT2013_3025029	212.15	TGCAGGCTGCAACAGGGTCGAATGCTGAATGATTTAGATGGTGTAAACACCAATCGAAGTGACGAAAAT
DArT2013_1200600	213.047	TGCAGAACACGGGCTATATCTGAGCTATTTGAGTGTGCCAGACATGTTAATGCGCTACTATATCTCTTG
DArT2013_1235915	213.192	TGCAGCAATAGACCGAAGCGGAAATCACGTAGTGCTTTAATCAGTGTCGTCTGCGTAGGAATTAGTACA
DArT2013_2255697	213.192	TGCAGCTGGGTCGAATACTGAATGATTCAGATGGTGTAAACACCAATTGAAGTGACGAAAACATTATCA
DArT2013_3022593	213.192	TGCAGCACGCCTCCTTGTTTGAGCAAGCTTGCAGTTCCGTCCGAGATCGGAAGAGCGGTTCAGCAGGAA
DArT2013_1151888	213.525	TGCAGTTTTTTTGTTGGCATAAATAATTTAGTAACTGCACTTTTTGCAAGGTGGTTGTATCATCTCACC
DArT2013_986599	215.465	TGCAGTCAAGATGCTCATATGCATGTTCACTAGATGATAATTACTTTCCTTAGCTCAGTAAGATTCCAG
DArT2013_995436	215.465	TGCAGATGACATGGTGATGAGCGTAGCCTGGAAGGCTACCATGAGCAGCTGCACGCATGTCAGCTTCAC
DArT2013_998006	215.465	TGCAGTTGTGCTCGTGGCAGCCCCAAGCGACAGGAAATTTTCAACAAACATGGCCTTTTTCAGGTCTGG
DArT2013_1022435	215.465	TGCAGGCGGAGGCGCTTGGCGGCGAGGCCGCCCATGGACCAGTGAGCGTCGCGGGCCCAGCAGAGGAGC
DArT2013_1030765	215.465	TGCAGGATTATAACATGATTAGTCCATCGGTTCCTTTTGCATTGCCAAAGCATTCCCACAAACGAAAAG
DArT2013_1045492	215.465	TGCAGCATCGCATCTTCAGTGGTTTCTTCACCTCCTACAAATAGAGGGAGAGGGAGGGGATGGATGCAC
DArT2013_1065285	215.465	TGCAGCTACAAACTACAAAGCACAGAGACTCACACCTCCCCGCGTCCTTTTTGTTACTGCTAACTTTGT
DArT2013_1083244	215.465	TGCAGCCCGACGAGGCACCGCAGTGGAAGGCCATTGCACGATGAGCGGAGGGGCGCGCTGTACTTGGGG
DArT2013_1084085	215.465	TGCAGAATGGAGAGAAGCGGAAGCATCAGGACTGCAAACCAGTCAACGTGGTCAAACCTAGGCAAAACC
DArT2013_1085363	215.465	TGCAGCAGCAGCAAGAACAGGCACAGGAGGAGAAGAAGACGGTGACCACCGACGGGCTGGACGCAAAGA
DArT2013_1099081	215.465	TGCAGGCTCTTGACCTACGCCCAGGCCTCTAATTGAAAGACCTTGTTCCACCAGCGGTTGACATTCTTG
DArT2013_1104028	215.465	TGCAGCGAGATTGGAGACATTTTACCAAATCCAATTTGATTCCTGTGCCTGATCTTGCATCTCGCCTGC
DArT2013_1106963	215.465	TGCAGCTTTTCCTTACTTACATGAAACGCCTTCCATTCATTGACATATGCCAGCACCGAGTTTATTATT
DArT2013_1108825	215.465	TGCAGCCTGACCGTCTACAGTTCCTCCTGGGTTTGGGTGCGCTATGCGGTGTCAACCCAACAAACCTGT
DArT2013_1109009	215.465	TGCAGCATGTCAACCTATACCCTGAAGAAGAAGACTCCATATCCTGGAAATGGACAGCCTTGAAATCAT
DArT2013_1109714	215.465	TGCAGCCCATCCCTCTGCACTTCCTCCAGGGTTTGGATGTGCTGTGCGGTGTCAACCCAACAAACCTGT
DArT2013_1109730	215.465	TGCAGAGGCACCGATGCAGTCGTGGACCTAGAGCCACCTCTCCAACACCGCAAGTCGTATGTGCTCCCA
DArT2013_1110507	215.465	TGCAGGTTATTCATGCATATATACATTGGCTTAGTATTTGGTCAATCCCGGAGACCATTTTGCGATGAT
DArT2013_1118108	215.465	TGCAGGGACTTATAAGAGAATAATCCAAGGGCTAATTTGTAAAATAGCCCCAAGGAGATAGGCTTCTCT
DArT2013_1120630	215.465	TGCAGGGCTCTCTGCTTGATGGTAACATGTTTTGGCACTATGCTTATTTTCTTGCAACCAATATGGATG
DArT2013_1121021	215.465	TGCAGACGTACAGACTAAAGAAAGAACAGAACTTGGCTCTCATCTTCCATGGTGGCGAAAGTAACACAT
DArT2013_1124416	215.465	TGCAGAGGGCGAGGAGATGGTTCTCCATGGTGTGGTCACTGGACCCGTGAAAGCAAGGGGAGGGGAGAT
DArT2013_1125283	215.465	TGCAGGGGGTATGGAGGTGCTCGCCTTCTCCTGTTGAAGTGCTGGAGGCGTGTTAGGTAGAGATGGTGC
DArT2013_1125529	215.465	TGCAGGGGCTGAAGCAGCGCTACCAAGACTACCATGGACTCACAATTCGCGACGATCCTCTGGTTGTTG
DArT2013_1127023	215.465	TGCAGATTGGCCATAGCGCTTCGTGTGGGGGAGATCGTCGGCGAGATTCTGTCGTGCCGTCGTCATCGT
DArT2013_1127027	215.465	TGCAGACAAATACATGCACGGTTCTGCTGCCATTGATCGTATCTCTCACTTGCCCGTGTTAGCGGCCGA
DArT2013_1127275	215.465	TGCAGGCAGCGGCAGCAGTAGCAAGGACCGAGTCCAGTAAGGCACGGGCATCCAGTACCCGAGATCGGA
DArT2013_1127786	215.465	TGCAGCCGAAGAAGTTGCAGCCCAAACAAACACACCCTAAGCCAACTGGAAGTCAAACCAATCTACGCG
DArT2013_1128932	215.465	TGCAGAATCCTGACAACACCAGCACGCCACAAGGACTACTACACGTCTGCAACACCCATTGCCGCACCA
DArT2013_1130005	215.465	TGCAGGGGCTGAAGCAGCGCTACCAAGACTACCATGGACTGATAATTCGCGACGACGCTCTGGTCACTG
DArT2013_1148649	215.465	TGCAGATCATTATTGATCTCAACGTGTGCCCAATAAATATGCTCCCCCGAGATCGGAAGAGCGGGTCAG
DArT2013_1159396	215.465	TGCAGCTTCCAATCTCAACTCAACCGAGTGATTGAAAATTGTCATCCCAACACCTACACCGAGATCGGA
DArT2013_1202232	215.465	TGCAGAGTCGGGGCGTCGGTCCTCGTGCTTATATAGGAGTAGCTAGCTTTCCGAGATCGGAAGAGCGGT
DArT2013_1206416	215.465	TGCAGTGGCTCAGCTGCGAGGAGGCAAGCGGGGCTGCGTGCGGTCGTCCTCCCGTGCTCGCGCACGACA
DArT2013_1208511	215.465	TGCAGGTAGAAGTTTGTTTTTAGGTGCGTGTTTGGTTGTTTTCGCTGCCGAGATCGGAAGAGCGGTTCA
DArT2013_1214724	215.465	TGCAGTTTCTCAATGTGTTCTACACATTGCTCCTTCTCAACTCCAGACACTTGTGCAAAAGCTCCACGC
DArT2013_1217859	215.465	TGCAGCTTGATGCCATGGTGTGTGTGTTCCTGGACAAAACGCAGGGCCGTTGTAAGGGGAACGCAGGAA
DArT2013_1234964	215.465	TGCAGAAGACGTTCCGCCTCGCTCAGGAACATCCTTGTCAGCTTCTTCTGCCCTCTCCGAGATCGGAAG
DArT2013_1236226	215.465	TGCAGGACCTACGGGAGGTGAGCTACGCACGGATCCATCCCCTACCTCTCCTCCCCAGCCGAGATCGGA
DArT2013_1236283	215.465	TGCAGGTCCTCATGGTGGCAACACTGGATGTCGCCTCGCATGTATCTCGGTGATGAACCGACCGAGGAG
DArT2013_1238099	215.465	TGCAGGTCGCTGTTCAAGACGCCTACCCCTGGAAAAAACTACATGTGCAGCTGGAGCTACACAATCTGC
DArT2013_1244070	215.465	TGCAGCTAAATCTGTTCATTTTTCTCCTACATGGATTTGATTTCTTCTTCTCAGATTCTACTCCTACTT
DArT2013_1248783	215.465	TGCAGGCACACACACACGTGAGAACAGCTGAGAGGTATCTAATCAATTGGCAGTGGTACATGCTTAGCT
DArT2013_1281501	215.465	TGCAGAGCTGGGCACCTGTTGAGTCCGAGACGCACAACACCTGTAAGTTATTGAATGCTACCACCTCAT
DArT2013_1318189	215.465	TGCAGTCGGATAGACCAACTAAGCAGGCTGGATGCGGTGGCCGCCTAGGCCAGAGTGACCAGCAACGCA
DArT2013_1355620	215.465	TGCAGGATGTGCCGCGTCTGTGGATCCAGCGAGAGGAGGTCCTCCATGCCGCCTTTCTCAAGGTGGACC
DArT2013_1398237	215.465	TGCAGTTCTCGGAGGAAGACATCGCCGCCTCCAGGGCCATGTTCACCACCTACCACAAGGACGACGGCA
DArT2013_1765031	215.465	TGCAGCCGAGGTGGCCCATTTAATAATCCTGTGGCGTTTTGCCCTGCACGTTCTATTTTTATTGGGATT
DArT2013_2258640	215.465	TGCAGTAAGTGTCCACCAGTTCGACAGACGTGGATGATGCCATCGCCACTATCCGCCAGACAAAACAGG
DArT2013_2259044	215.465	TGCAGTACCTAGCATTCGACCAAATCAGCAGTGACTTCTTAACTGTGTTGGAGCAGTGTTCTGCTATCC
DArT2013_2259650	215.465	TGCAGATCGTTGTGCATGGCCTCCGCCAATGGGAAATGCCCTTGCCTACTGGTTCAACCTCGCCTCTGC
DArT2013_2260083	215.465	TGCAGCCGTACTGTCGTCGTCCTTGTCCTCACCGCCGCCGATGGCGATGGGCGAGCAGTAGTAGACGAC
DArT2013_2261009	215.465	TGCAGCATATCAAAAGCGCATCAGGTATATTTCGTCTTCCGAAAAATAAACAGGAGGGCAATAAACGGT
DArT2013_2261482	215.465	TGCAGTGAAAGACAGAGAATGGTGTGCTCGACAAAGGATTTGAGAAGCTACTGAAAATATTGAAGAAGA
DArT2013_2276147	215.465	TGCAGGAACATTCATATGAAAGCGACATCGATATCCTTGCTTGTTCATTCTCGAAAATGCTGGAGTGCT
DArT2013_2277096	215.465	TGCAGCGTGTTTAAGACCACACGAACGAACCCATGACTGCGCAATCGATCGAAGGGCATGACAGCAATT
DArT2013_2292993	215.465	TGCAGTGGCTGCCCTCTGCATCATTTCGCTCTCGAGCTCTCATGGCAAATTGTTCTGAAACCCGCGGAC
DArT2013_2307805	215.465	TGCAGCATCTTGTCGATCGCTGCCTCCCTCCTATGTAACGCGGAAAGATCCCCTTCTCCCGCAGGATGG
DArT2013_2323014	215.465	TGCAGTCTGCACCAACAAAAATCAGTTCATTGCTTCATCCGTTCTGTCGATCGGTACCAAATTAGAAGA
DArT2013_2338540	215.465	TGCAGCCCCGCCTAACCGCTTCGCTGTTCCCTTCGAAGAACGGCGTCGCCTCGCCCTTTTGCTACCGCT
DArT2013_3025081	215.465	TGCAGCGAGAACACTGTAGCAATTGCTACAGTATACAAAGGAGGCCCCGAGATCGGAAGAGCGGTTCAG
DArT2013_3025243	215.465	TGCAGATGTTCAGGTAGGCTTATCTCTCTGGGTGGACTGGTCTCCGCCGAGATCGGAAGAGCGGTTCAG
DArT2013_978473	215.465	TGCAGTAGCAGAAGCATGGTATTCTGCTTCATATGAAGACTCTGCTACTACCTTTTGCTTGTGAGAAAT
DArT2013_1082521	215.465	TGCAGCTCGCTTCTTTTTGGCTTAATTTTTCTGCGTTGCCCGCCAGCGAACGAAGTAATGCTGGGCCGA
DArT2013_1095278	215.465	TGCAGGCGGAGGCGCTTGGCGGCGAGCCCGCCCATGGACCAGTGCGCGTCGCGCGCCCAGCAGAGGAGC
DArT2013_998585	215.465	TGCAGCCACAGCGGCCGTTTGGAGAAGCGCCAGCACGGCGGGGCCACAGCCGAGTAGTAGTCGGAAGCA
DArT2013_1098802	215.465	TGCAGATTCGGACTTCGCGGGATGGCACGGCAGTCTCGGATCTCAGCGGACTGGCCGAGATCGGAAGAG
DArT2013_1095157	215.465	TGCAGGTGTGCGAGATATTCCTGGCATTATTGCTAAACTTCTAAGAATTTGTGATGGCTTGCCCCTGGC
DArT2013_1111143	215.465	TGCAGTACTATGGGCCATAGGCCTGCATACATACCTCGGGGGGCCCCTAGATTTTGGGGGCCCGAGATC
DArT2013_1128419	215.465	TGCAGCGGTTAACGAGTTTTTGTCGGGTAGCGAGCAGATGACTCCGTCCGAGATCGGAAGAGCGGTTCA
DArT2013_1128917	215.465	TGCAGCATCAACATTGAGCATGGTGTCATGGTGATTCGGGACCCTTCGTGTCGCATGATGGCGCGCATC
DArT2013_1139321	215.465	TGCAGCTACTTGGTGTGTCTCTGACATAACTTGATATGTGCTTTTCTTTGTGTATATACGAATATGTTT
DArT2013_1151448	215.465	TGCAGATATCTTATAGGCTGCACCGACGGGTTTTCCCAGGCCATCGGCATACGTCCATCTATATTGACG
DArT2013_1221304	215.465	TGCAGGTTGAGCTCCCGAACGATTGAGCACAGGCCCCGCACGATACCGACGGTGCCGAGATCGGAAGAG
DArT2013_1229117	215.465	TGCAGTGCAGAGTCGGGGCGTCGGTCCTAGCTTATATAGGATAGGAGTAGCTATCTTCCGAGATCGGAA
DArT2013_1233446	215.465	TGCAGAGCGAACAAAAAGAAGTGCTTTGCTTAATTAGGACCCTAGCGTGCAACGCACTTTATTCTAATT
DArT2013_1235315	215.465	TGCAGCTCTCGGCTCTCCTCGGGTCTCGCTCGCGTCCTTCTTCTGTTCTGTTGGTCGCCGATCTCCCTC
DArT2013_1238446	215.465	TGCAGTTCATTGTTGGTGGATGCAAGGCCGAGCTCATTTGTGGCATGGCTGTAGATGCGGCGCGATGCT
DArT2013_3064448	215.465	TGCAGCGCTATGGTGGCTTTGGTTGGTAGTTACTCTGAACCGAGATCGGAAGAGCGGTTCAGCAGGAAT
DArT2013_1001299	215.465	TGCAGGAGGTGCCTATGGTGGCTGTAACCCCCTTGCCACCCATGGCTGCATGCCTGGCAGGAACCAAAG
DArT2013_1024110	215.465	TGCAGTTTCCTGCTTTTTCGTCATTTACTTGAGCGAGCCGATTTGGCTAGCCTCGGTTGGCCAGGCTAG
DArT2013_1139871	215.465	TGCAGCCGAGGATGATTTTATATTGGACTTGTGCCACTCGCCTGAAAGTCGTCAGCAACAGCAGCGAGA
DArT2013_1108559	215.465	TGCAGGGTTCCCAGCAGGAATTACCGTGCAGGGCCAATATATGAGCGCCACATGTCCTTGTGGACCCGA
DArT2013_1116532	215.465	TGCAGTTTCTGTCTATAAGGGCTGGATGACTAAATGGATACAACTTTTCTACCATTCTTCTAGTAAACC
DArT2013_1671472	215.58	TGCAGGGACATCTGTTGCAGGTGCAGACTCTTCACGAATTTCACTTTGGTATGTCGACCGAGATCGGAA
DArT2013_2276465	215.58	TGCAGCTTTCGTATCGAGTTGTTCTCCTCTTGGGCGTGTGTGCGATACAAAGCTGGCCAAATGGGCCCG
DArT2013_2327511	215.58	TGCAGCTTCATGCCATGATGTGTTTGTGCTGGACACGCCTCACGACAAAACGCAAGGTAGTCGTGAAGG
DArT2013_1085374	215.678	TGCAGCACTCCGCGTCGTGCACCTTTAGAGCCTCCCGCGCGGCCTCCGGCGAGGACAGCACCACCGTCG
DArT2013_1123752	215.678	TGCAGAGGAAACCCAGACGCGGAGCCTTTAACTCATTGGACTAAATCTGCACGTGGCCCAAATAATGAA
DArT2013_1124413	215.678	TGCAGAGTAATGGTCTTACTTATTGGGGACAACTTGTAGCATTTATGGATGACCCATTGTCCTAAAAAG
DArT2013_1160252	215.678	TGCAGACTGGTCACCGCCCAGCGCGACCACGGAGATGGTGGCCATGATCGCAAGCAAGACGGAGTCGGG
DArT2013_1171959	215.678	TGCAGTTACTCTGCACAACCACAGGAGTATCACTGTCTGCATGCCACGGTACGGACTGCTAAACACAGA
DArT2013_1206445	215.678	TGCAGTATCACTGGTAGATGAGGATGTTCTAGCGCATGCACAACTGGGCGACAGTGGCCTTCTGACCAT
DArT2013_1228150	215.678	TGCAGGCTGCTAGGAGAGCAAGCGGCCAGTTGGTTGGCTGGATTGGGAATCAACTTCATTGTCCGAGAT
DArT2013_1237856	215.678	TGCAGGATTAAATCAACTTCTCTTTCTTCTGGTAGGTCTTTCATTTCTTTTGTTAGCACAACGAGAGTG
DArT2013_1240149	215.678	TGCAGCTGCTGATGTCGGCCATTTAATCGGCATATTTGCTCCCCATCCCCATGCAGTGCCGTTGACGTC
DArT2013_1241394	215.678	TGCAGAGACATAATGACCATTGGTGCCCAAGGGGAAAACGAAGGTGCCTCGTTCTTGCACACAGCGACG
DArT2013_1243297	215.678	TGCAGGGTGAAGTTCGTGTGCCTGAAGGCGTCGGCGGAGGTGATCGCCGAGCGGGTGCGGCGCAGGGGG
DArT2013_1244409	215.678	TGCAGGTTCGCCAAAATGTTAGCGCGGTGTAAGTGCGAATATTTTGCTAGGAAAATGGCCGAGATCGGA
DArT2013_1279674	215.678	TGCAGGGATTCGTTGGGACTTTATTTGGGCTCATCTGTCATCAGAATCCCCGAGATCGGAAGAGCGGTT
DArT2013_2292371	215.678	TGCAGCTGCACCCGCAGCAACTCATGGGCAGTCGCGCTCGACATACACGCGCTAGGAGGCGGAGCATCA
DArT2013_2304799	215.678	TGCAGCTGGCCATTTAACCGCTGCTGCTCGATCCTATGCTCCATGCAGTGCCGTCGACGTCGCGGAGCT
DArT2013_3023588	215.678	TGCAGACCAATCTACACACGCAACCAAAATTCTTCTAGACCGAGATCGGAAGAGCGGTTCAGCAGGAAT
DArT2013_3024246	215.678	TGCAGTAGTAAACGTGACATCAGCTGTAGTGCGTCTTGAGAAAACAGAGTAATTGACGCTTTAATTCAT
DArT2013_3028481	215.678	TGCAGCTCTCTGTTCTGTCGAGCTCTTGGCTAAAGAGCGATTGCCGAGATCGGAAGAGCGGTTCAGCAG
DArT2013_1092667	215.678	TGCAGACAGAAAGGTGGTGGAGAGCGTGGAATTAAATTGCCGTCAGTACACTGCCGAGATCGGAAGAGC
DArT2013_1230201	215.678	TGCAGAAGCGAGTGTATGAGCAAGTGCAATGGGCCGTAGCGCCTCTGCTGGCTGGCCGAGATCGGAAGA
DArT2013_1181377	215.678	TGCAGTATATGCAGTCATCACCATCCAGCCGATCAGATCTAGATCACCCGCAGCGCCGCCGGCCGGCCA
DArT2013_1036385	215.869	TGCAGATGGGAAAGAATAGCAATGGCACTCCTGAAACTCAACGTTGCGACGCCAAACTGAACCCTAGAT
DArT2013_1045402	215.869	TGCAGGTAGGAACCGCCGTGCACTTGCCGCGCGCTCAGGTACATGTCGTTGTAGCCCTTGAAGGCCACG
DArT2013_1111699	215.869	TGCAGGAACGAACCTCCCTGCCCCGCCCCGCATCGCCCATATAAACGGACGACCCGAGATCGGAAGAGC
DArT2013_1131737	215.869	TGCAGCTTGTGTGCTTTAAAGAAGACTTCTTACGTACGTACTATTTGATTTAGCCTTATTTAGATTGTA
DArT2013_1159759	215.869	TGCAGTTACTCTGCACAACCACAAGGGTATTGTAGGTTACACCTTATGCACCTTTCTGGACAAGTCAGA
DArT2013_1233300	215.869	TGCAGGACGATATTAGGAGGAATCAAGGAGTCTTCCAAACTCTGACACCTCCAAACTCAGGTCCAGGTT
DArT2013_1296416	215.869	TGCAGGCAGGCAAGAAAACGGCAGCTTACACATTGTCAACCAAGCAAGCAGCTCAGTTTTAACAAACAA
DArT2013_1006083	215.869	TGCAGCCTGCCCGTCTCCGTTTGTCCACCTCTCTCCTCTCTCCGAGACGTCGGGCCACCGCACGCAGTC
DArT2013_1139498	215.869	TGCAGTTTTTTCAAATATTGAAAAGTCAATGCAGTCAATTGTGACGGTGAAAGTCCAATAGATTTCTGT
DArT2013_1079655	216.636	TGCAGAGGATGCACGGAGAGATGTAGTGCCGTGACACGCAGCGTACACGTGAGATGCCGAGATCGGAAG
DArT2013_1112496	216.7	TGCAGCTAAAATCATATAAATAATAACAAAGAAGGTTCTTCTTCCATTTTTAACCGAGATCGGAAGAGC
DArT2013_1233466	216.7	TGCAGTCTACTCTGAAATGTTTACTCCGGCCAGAGCTGCCGTTTTGCCTTTTCACCGAGATCGGAAGAG
DArT2013_3027366	216.7	TGCAGCGGGTTTACTTATGGCATTTATCATTTGTTTCTTTTTCACCGAGATCGGAAGAGCGGTTCAGCA
DArT2013_1072875	216.7	TGCAGGCAACGAAGATTGATGATCTAGGGAAATCCCTAAGTGGCATTCCGAGATCGGAAGAGCGGTTCA
DArT2013_1117737	217.89	TGCAGCCCGAACCGTCACACTGAAGGCGCTGGCAAGGTTTCAAGACACATATAAGTGGTTGCACAGAGG
DArT2013_1117764	217.89	TGCAGATGTATTCTGCAACAATCTCAAAGTAGTCGCCACCACCCTTCCCAAGAACACATCCTCCTCTCC
DArT2013_1125333	217.89	TGCAGCAGCAAGCAAGCAAGCGAGGCAACGGCGGAGGAGGACAAAAGAGGGCCGAGATCGGAAGAGCGG
DArT2013_1127279	217.89	TGCAGGAAATAGTTAACGCAAATGGTGTACTAGTGCAGGCCTACACTAATACCCCACTCGCGTCACTTG
DArT2013_1131408	217.89	TGCAGTGGCGCGTGTGGCGGCGTTAAAGGAGGAGTATGATCTAGCGTCGCCGTCTCCAACTCGTTGATG
DArT2013_1268411	217.89	TGCAGTCCAGTTGCGATTTTGGATTACCAGCCAAGGATAGAATTGCACTTTTGGTTCAGCTTAAGGTTT
DArT2013_1719754	217.89	TGCAGGTTTCTTTGTTTGTTGTTAGTGCATCACAGGGAAAATGGCAAGCCGAGATCGGAAGAGCGGTTC
DArT2013_1768624	217.89	TGCAGGTTCTCTGTCTTGTTCTTGATGGCTTCAGCAAGGCTAGCATACCCCACTCACCATGCCATAACA
DArT2013_3020859	217.89	TGCAGAAGTATTCTCTCTCTATCAAACTAAAAAATGCCGAGATCGGAAGAGCGGTTCAGCAGGAATGCC
DArT2013_1860333	217.89	TGCAGCTACTACAGTTGTCCAGCCGTGTCCTTTTTACCTGTCCAGTGTGTGACAAAATTTGCCTGTTGC
DArT2013_1110360	217.89	TGCAGTTAACGCGCCATACCATATCTCCATCCTCTTCCTTAGCGGAGCAAAAGAAAACTACACAACTCT
DArT2013_1116886	217.89	TGCAGGGCCTTGTAGGAACGGGGTGGATTGAATGGACCCCGTGGCATGCCCTTCAAGGTTGTCCGAGAT
DArT2013_1688430	217.89	TGCAGAGAGAAAATGAACATTCTTTTTAGAATCAAAACCAGGTAAACAGTATTGCAGCGGCAAACTAGC
DArT2013_1130963	219.066	TGCAGTAGTAGATGTGGTGTAGACTTACAAAGCTGCGGATTCAGGCTGGAGATGTGAACAAGCCATCCT
DArT2013_1270587	219.066	TGCAGCAGCCCGAGGCAAGCAACAGCCATAATCCGAGCTCTTCCTTCAGCAGATGGTGCCACATAATTT
DArT2013_1099145	219.654	TGCAGCGACAGCATGCTGCGCCACAACCCGCTGGCGGCCGCCCCCGACGACGACCCCGACGCCCTCGTC
DArT2013_2270613	219.654	TGCAGTGTGTGCTGGCTTTGGTCGTCGAGGCTGGCTTTCCAGACGAGGAGCGCCCTCGCCTGTCCTGCA
DArT2013_3064762	219.654	TGCAGCACTCCGCGTCGTGCACCTTTAGAGCCTCCCGCACGGCCTCCGAGATCGGAAGAGCGGTTCAGC
DArT2013_1058516	221.419	TGCAGGAGGCAAAGTGGTATGTTTGTGCTGGCATCCAATGGCAAGGTGTGTTCTAATCAGGGTGGATCA
DArT2013_1085925	221.419	TGCAGTTGGCATCGGCGAGGTCCATGGCGGGCCTCTCCACGTCCTCCATCTCCTCCTCCCGAGATCGGA
DArT2013_1116398	221.419	TGCAGCGTTCGTGCGCTGGGAACAAATTCTGCTATCTCCCTGCCCCTTCTTCTTTTGTATTCCTCTTCG
DArT2013_1132943	221.419	TGCAGGAGACGGCGTGGCTACCATCCCCAATGAACCTGTACGAGATCATCCGCTCGGCAGAGAACACCA
DArT2013_1142880	221.419	TGCAGTGCATCTCTGAAAGCTTCTTCAGCTGAAACCAAACTCTCAACTTGTCTGCTCCTCCCCTGTCGG
DArT2013_1194164	221.419	TGCAGGTGGAAACTAGAATCTATATACCTCCGACTGAAGGGGAAAAATCGCAGACTTGTGTGCTGCTTG
DArT2013_1220363	221.419	TGCAGGCAACAGTGCGCACGCTGGAGCGCCTTCTGCATCAGACAGAGTTGGCGATGCGACGTCTTCTGG
DArT2013_1266662	221.419	TGCAGGAGCTGCTCTCATCTTCAGTTAGCTAGCGTCATCATGTGCCACGCCCCCATCTTCAGTTAGCTA
DArT2013_1117101	221.419	TGCAGCGTTGGTGCGCTGGGAAGAAATTCTGCTGTGTCTCCCTGCTCCTTCTTCTTCTGTACACCTCTT
DArT2013_1119457	221.419	TGCAGGTCCAGCCACGACAGCGCCAGCACGAAGTCGCTGATGTTGAACAGCCCCGCGCCGAGATCGGAA
DArT2013_1062286	221.419	TGCAGATACAGAGGAACGACATGTATCTACGAGCCCTGTGCAGGGCCATAGCGACGTGCATGCTACAAC
DArT2013_1083825	221.419	TGCAGGAGCGCGAGAACATGCTGCTGCCGAGGAACGCGATGCGCGGGACGCCGTGCTCCGCGGCGGCGT
DArT2013_1129017	221.419	TGCAGGGTGAAGTTCGTGTGCCTGGAGGCGTCGGCGGAGGTGATCGCCGACCGAGATCGGAAGAGCGGT
DArT2013_1214438	221.419	TGCAGCCGCAAACGGCGATTAAAGTAGTGAAATTAGCAGCTGGAGGCTGACCGAGATCGGAAGAGCGGT
DArT2013_1281398	221.419	TGCAGAGCGGCGGCTCCATGTCGTTGGGAATGGGAGATACAGCAATAGGGCAGCCGAGATCGGAAGAGC
DArT2013_978165	221.419	TGCAGTTTTAGCTATTCCAGTGTGATTTGTTCTTTCTCTTCCTGGTTTTCCCTTATAACTTCCCGAGAT
DArT2013_1041506	222.582	TGCAGGCTAAGTTGAGCAATCAGAAAACTGACTAAACCAGGAGCCTTCTTAAGACCAGGAGACTGACGG
DArT2013_1061930	222.582	TGCAGGCTAAATTGAGCAATTAACACACTGATTAAGACAAAGACCAGGAGACTGACCGCTGCTTGCCTC
DArT2013_1063181	222.582	TGCAGAATGGGTGGAGGTTAAGTTGGACAATTGTGTGTTTTTTGAAGAGGGTAATATGAGGAGCCCAGT
DArT2013_1067700	222.582	TGCAGGGTGCGCTGGATCGGAGAGGGGAAGACAAGAGATAGCTACGAGCGTTTACTTGACTCTCCATCT
DArT2013_1108964	222.582	TGCAGTCTGCATTCTAATCTAGTGCCAGATAGCGACGGTGGCCTTGCTGGAACCGTCCGAGATCGGAAG
DArT2013_1114919	222.582	TGCAGTGTGTTTGACAAGGTTGCATCGCCTCCGTCCCTCCCAGGTGGTCCGAGATCGGAAGAGCGGTTC
DArT2013_1115459	222.582	TGCAGTACTAGTTTGTAAGCACATGGTCCTATGTCAGTATATATGCCAATTCACTAGTATTTCTGTTGT
DArT2013_1128460	222.582	TGCAGGGGGCAGGCCAAGGCCGGGAAGTGATGCTAGATCACCCCTTGATCAGCCCGAGCCGAGATCGGA
DArT2013_1152583	222.582	TGCAGTTGAGATGTGTCACTGGCGGAATAGGGACCGAATGACATGAATGACCCGAGATCGGAAGAGCGG
DArT2013_1201040	222.582	TGCAGAATCTGAAACCAACCAATTAGAACCTGAAACCTCATGGTCAACTCAGTCTGAATAATATTGTCT
DArT2013_1205669	222.582	TGCAGAAGATAACAGCTGAGTTTGTCGGCGACCTGACCCCAAGCTCGTATGAGAAACCTTGGCTGGTGG
DArT2013_1206020	222.582	TGCAGAAGTTTCAACGATTCTGCCGATAAGCTTCTCATAACCAAGCTGCCAAAGTCTCTGCTCTGTGTC
DArT2013_1212441	222.582	TGCAGTCTGAAAAATAAGTTCCATACTAGTTGTTCAGAAAGAGCAAAACGCTGCAAAACTATACGGCTC
DArT2013_1216358	222.582	TGCAGAGAAGCAGCAACCTGTCCGCGGTCTTTGCCATGTCCAAGCTCCAAGGCTGGGCAGAACACCCGA
DArT2013_1218859	222.582	TGCAGCATCAAGCTGCTTGCTTTGCTTCCCCCGCTCTGGATCTGGAAGCAGCGTCCCTGTTCTTTCCTT
DArT2013_1269297	222.582	TGCAGAGAAAGGAGAGCATGGTAAACTCTTTGACTTGCAGCCACAAACCACACCATGACCTCTCACAGA
DArT2013_1270450	222.582	TGCAGCTTGCTGTACTGAATCACGTGGCTACTTTTTTATTGCTTCCTCCTTTGATCCCCATCGGTGCTT
DArT2013_1270934	222.582	TGCAGAACAAGATCATCAGTGGTGGTTCCTTCAGTTCAGATCCAACAGGTGAACAGTAACCGAGATCGG
DArT2013_1271882	222.582	TGCAGCGTCGGCTTGTGCGTGGGACGTCCCTGTTGGGTTGGGGTTGTACGCATCGTTCCTGTCTGATTA
DArT2013_1272571	222.582	TGCAGCGGAGCTGAAGAACGGATATAAATCTCCATGGCTACTGGACGTAATTAGGATGCGCTGGGTACA
DArT2013_1273455	222.582	TGCAGCCTATTCCTTCTCATCTGCATATGCCTTCACCTTCCCACCCCTCCACCTCAAGCCAGATTTTTG
DArT2013_1274537	222.582	TGCAGATTCCCTTTAATAGTAGAGATTAACCGATGTGGTACTAACAAAAAAGTTTGTTTTTTGACTCGC
DArT2013_1276267	222.582	TGCAGCTCAATGCATGCAGGTTCAAAGCCCGCCCTGAATACTTGGTGCCATAATATAAGTCGGAGCTAA
DArT2013_1280421	222.582	TGCAGACAAAAAGTGGAAGTGTTGGGAAACCTTCCCTCACGTCCGTCAAGTATTTCTTTTCACATTTTG
DArT2013_1382286	222.582	TGCAGCCAGTCCCATCTATCTGCCCTTGCATCATCTTCCACTTGAGACGAAGAAGCAGAAGCTGAACGC
DArT2013_1382915	222.582	TGCAGATTTTCCGTTACATGCAAGTATTTTAGTGCGTGCATGAGCCCGCCATTTTGTTTGTGCTGGCCC
DArT2013_1383339	222.582	TGCAGCCGAGATGAGCCTCCTTATGGGTGTGCGCAAGGATATCTGGTAACTTACCGAGATCGGAAGAGC
DArT2013_1385779	222.582	TGCAGAGAAGAGGTGCTATGATATGATAGATTGCTATGATCAGCGTTGTCGTGAATATTGTTTTGCAGC
DArT2013_1385927	222.582	TGCAGGCTAAATTGAGCAATCGGCAGACTGACTAAGACAAAGACCAAGAGCCTTCTGAAGACCAGGAGA
DArT2013_1389234	222.582	TGCAGCCAAAAATCAGGAAATGGGCCGCCATAAGTCGCATTAATTGCATCATGAGCATGATCATGCCAT
DArT2013_1389799	222.582	TGCAGTGGGAGACTACATTAATCTTACTGCTTATTTCCCTTTCTCGCTATTTTACCGAGATCGGAAGAG
DArT2013_1695521	222.582	TGCAGTTTGGAATCAGGGATTACTGGTATCAAACACCTTCCAAGTCTCAAGGAGATTTCACTTGGTTAC
DArT2013_1764274	222.582	TGCAGCTGGTGATGAGCCGGAGGAATCAGAAATGACAGGGTGCAAGTACCTTGTGCATGGGGAACACCG
DArT2013_2276539	222.582	TGCAGCAAGCGCAGCGGTTGCTCCCCACGTGAGGTAGATTCGAGATCAAAGTCCAGGCCTCACACACAA
DArT2013_2279918	222.582	TGCAGGAGGACGTGCGGGTTCTCTTGGTTACCCACATCGAGTGAGGCTTTTCAATGCCCACATCTGATT
DArT2013_2289475	222.582	TGCAGTTGCTGTTTTTGCAATCGTGGATGCGAGAGAAAGGAGAAGACAAGGGCTGCGTTGACTCTGATC
DArT2013_2290302	222.582	TGCAGCCATGGACAATAGCATGTATACGTCACCAACATCGATAATATGGTCAGTGGTCAAACACATGGA
DArT2013_2290706	222.582	TGCAGCTAATCTCCTCCACGAGAATTGTCTCAAAGCCCAACCAATAGCCCATCTTGTAAATATGCTAAG
DArT2013_2322448	222.582	TGCAGTCAGGAGACCACAGTTCGAATCTTGGTGCTGGAGTTTTTTTAATGCAGGCAAAACGTCAACTAG
DArT2013_3023257	222.582	TGCAGTCATTGCCAGTTCGGCTCAGAGAATTGGTGCCGAGATCGGAAGAGCGGTTCAGCAGGAATGCCG
DArT2013_3024020	222.582	TGCAGGCTAAACTGAGCGATCAACTGAGTGAGATACAGACCGAGATCGGAAGAGCGGTTCAGCAGGAAT
DArT2013_3026448	222.582	TGCAGGAGAAGGAGGTTGTGCCCTCGTGCGTGTGCTCGTCATGTCCGAGATCGGAAGAGCGGTTCAGCA
DArT2013_3034495	222.582	TGCAGATGATATATCTCCTGATAATGCAGTGTTTTCGATCAAAAAGCGCCACCGCATGCACGAATTGGA
DArT2013_1006050	222.582	TGCAGCGCGCGCCGCCGCCATGCAGCTCGCCGCTCTGTGCACCGACCCCTTCGTGCTCTCCTGCACCTT
DArT2013_1029573	222.582	TGCAGTTGCTTGATTTGCCACCATACCAAACTCTCTGTTGGATAATCCAAACATTCCTACGTGCTAGTA
DArT2013_1091205	222.582	TGCAGTTGACAATGTTTTTTTTTTGCGGGCATCCAGTTGACAATGTTGATGCCCGAGATCGGAAGAGCG
DArT2013_1210174	222.582	TGCAGATTCGGCGCGCGCGGACGGGAAGAGGGAGCTGTCTAGGGAGAAGGGGGGCGGTGGTGGTTGTGA
DArT2013_1386493	222.582	TGCAGCCGTTCCAGCGGCACCTCCTTCAGCTCCCCTTCACTACGGCGCCTCCCGTGAGCTCATCCCTTG
DArT2013_1388594	222.582	TGCAGTGATGTCGGTGCATCCGTGCCCATAGCTAATTGCTCGCATATCGGGCTGGGGTGGCTGCATGTG
DArT2013_1383656	222.582	TGCAGGAACTATGCTTGCAAAAAAGGCTACCATTGCCGCAGTAATCAGCTACGACGGCACACCGTTGAA
DArT2013_1386158	222.582	TGCAGGGTAGTGGCGTCGCTGCCATGTCCATGATGATGAGTATATATAGGTAGTAGGTTCAAAACCGAG
DArT2013_3033792	222.582	TGCAGTAAATTTTTAACAAGAAGACTAGAAGAATGAACCGAGATCGGAAGAGCGGTTCAGCAGGAATGC
DArT2013_3033799	222.582	TGCAGCTCTTATTTATAATCGGTGTCTTGCTAGGCTTCACCGAGATCGGAAGAGCGGTTCAGCAGGAAT
DArT2013_998074	222.582	TGCAGTGCGCGCAGCCGCGGCTACCTCGGTTTGCGTGCGAGGGATCGTCCGAGATCGGAAGAGCGGTTC
DArT2013_1309112	223.512	TGCAGAGGCGGCCTTGCTGATGGCGGCGTCCAGCATGGACCTCGCCATGCTCAGCACCGTCTCCGCCAT
DArT2013_1403733	223.512	TGCAGGCGCCGACCCAAAACTGAGCTGCTGGCGACTCTGGTTGCAACGGTGACCTACATCGCAGGGCTG
DArT2013_1113570	223.787	TGCAGGTGCCTTCCTCTTTATGTGCACGGGTTTTGGAGGCTCGGTACTACAAAGAGGGGAGCATTCTGA
DArT2013_1863312	223.787	TGCAGGACAGTCGCTCTGAGCAGCTGCAAGCTAGCGCGTACAACCGTAGGTGTGTCGACGGCAGGCCGA
DArT2013_1240869	225.069	TGCAGATCATTTTGTCGCATTGGCTACTTGTCCACCTACGGACAATGATTGTGTTGCAATCAGTAACTC
DArT2013_1254828	225.069	TGCAGCTGTCCATGGCTGTGGCACCCACGCACGCCTGCATCCGCCCTTGGCCGTGGCACACACGCACAT
DArT2013_1257840	225.069	TGCAGGCGCATCGTCATGAAGCGCTTCGCCGGTACACGGGAAACCTTTGGATCAACACCTCCTGCTGAT
DArT2013_989184	225.953	TGCAGTGGAGGCTGCTTGTGCGGTTCTACGTCGGCCAGTCATCCAGTGCCGTATGGACCGAGCCCACAG
DArT2013_993343	225.953	TGCAGTCTAGAACATGAACAAGCAGTGGGGGAATGGCAACACGTAGAACAGACAACACAGGCTGGGCAT
DArT2013_1060928	225.953	TGCAGTTTAGGTACATGTATGCTATCGTAGTGGTTGGAGTGAGCTATGTTGATTGTCTAATGAAATCAG
DArT2013_1063545	225.953	TGCAGGCTTGCAGCCTCATATCATACCAGCACATAGGGCTTCTGGACGTGGGTCTTGCACATGACGGCG
DArT2013_1064305	225.953	TGCAGCTACTTAGTAGCGCAGGTGCAAACCATGCGCAACAAGTAAACCATAGTAGTATCGCAGGCACAG
DArT2013_1089679	225.953	TGCAGTCTGACGCTTCAAGTTGCTGTGTTCCTGAGTCTGTTTAGTCCCAATGTTAGTTCAGAATTTCTG
DArT2013_1095256	225.953	TGCAGAGAGACGAGAAGAAGGGAGAGATTGGGCGCAGCAACGGCCCAGCCCAGCCAACTCATAAAAAGA
DArT2013_1099249	225.953	TGCAGGCTCCACTTGCTGCATTGGACCACGCTACAGTCACCAAGGCCGTTCAGCATACCACCGAGATCG
DArT2013_1102879	225.953	TGCAGTTGAGGAATAAGCAGACGTGGCACCTCCCATGTGCAGACAATCCCATGCATGGTTCCTACATTA
DArT2013_1104313	225.953	TGCAGGCTCCACTTGCTCCATTGGACCACGCTACAGTCACCGAGGCCGTTCAGCATACCACCGAGATCG
DArT2013_1104910	225.953	TGCAGCGTTCGTGCGCTGGGAAGGAATTCTGCTGTGTCTTCCTGCTCATTCTTCTGCTGTACTCCTCTT
DArT2013_1108779	225.953	TGCAGAAACACGGACGTCCCAGAAACTCAGACGTGACAAACTTGCTAGTCATCCGTGCATGTGTGCATT
DArT2013_1110877	225.953	TGCAGATTCATCTTGATTCATTGAGGAGGAATAGCATGGTGGCTGACCAATTCCTAGGCCGAGATCGGA
DArT2013_1111133	225.953	TGCAGTGGTAACGACATGGTTAACATCTGCAAGGCACAAACAAGGTTTGACTGCTTCGCTGCAAACCTC
DArT2013_1112450	225.953	TGCAGTTCATCCACAATTGCCTCATCCACCTCCAGATCTTGTGGCGCCAAACCAAGCGCATGCATGAGG
DArT2013_1112902	225.953	TGCAGGTTCACTTGACCTCATCACCTGTCGCACTTGGACTTATTTGTCTGCTGGGCTGGCCCCGTTAGT
DArT2013_1115172	225.953	TGCAGACAATTTCTACTCCGTCTTCCTGTAAGACGGCAGAACCTATTTGACGCCCGTTAGCGTCAAAAG
DArT2013_1121200	225.953	TGCAGCGCCTTCCACTCACACTGCTATCATGTTTGTATATAGTGTGTTAGCAACCACGATGTAACAGGA
DArT2013_1122396	225.953	TGCAGTCCATGATCACGACTCCCTCTTCTTCAATGACTTAGCCAGGCTAGGCCGCCGTTGGAAATCGTC
DArT2013_1126237	225.953	TGCAGCCGAACACAAAGTCGGTGACGGGCGTGCTACCGAAGGTGAACGTTTCGGTGGCGAGGTTTCCCT
DArT2013_1127378	225.953	TGCAGGACGCTTAACACTCACGCAATCAGTTCTGATGGCCCTGCCAATCCACTTCTTGTCGGTTCTGCC
DArT2013_1129044	225.953	TGCAGCCAAATAAGTACAGGGGCATCATCACACAGGTAGATGCCTGCAATGGCCTCCATCTCTACCCCC
DArT2013_1206386	225.953	TGCAGTTTTCCCTTCCCGAGTTCAGCTACAGACACCTCGCACTTGGGGCCATATCCTGTCGTCTCCCCG
DArT2013_1210951	225.953	TGCAGGCACGGAATTATAAACAACGGCGAGTGCCATCCAGGAGGAGCTAGCTAAGTGCCAACTAGGTCA
DArT2013_1220398	225.953	TGCAGCTAGCGGCGCCGCTGAGATCATCATGTGAACTGATCAATCAAAATGCCGTGTCTTATTGCTACT
DArT2013_1233312	225.953	TGCAGTGACTAGCAGAAGCTATCACCGCCACCATGACTAGATCTCATGGTATCCGAGATCGGAAGAGCG
DArT2013_1236517	225.953	TGCAGCTATTTCCATCTTTTATCAAGTAGAGATTGGAGGAAAACCTCACGTCAAAGAGAAGTAGAGAGA
DArT2013_1237670	225.953	TGCAGTGATGAATTATTGAAGACTTGCTGCTCTGAGTTTACTTATGCGATGCCTCCTCAGATTGTTTGC
DArT2013_1238557	225.953	TGCAGGCTCGCTTTCCACAAACATCGTGTCAGTAGCTGTCGCCGCAGGGCTAATTTCCGAGATCGGAAG
DArT2013_1242695	225.953	TGCAGATCATATACAGTATAGACTAGACGATTGGTAGAGTTGCATTACCTTGATACGATTGCGGAGCTG
DArT2013_1259518	225.953	TGCAGCTCTGCATGAGGCGTTAGGATGGGGCATGGTGAACGTTGTGGTGGAGTCCGACTGCAATATCCT
DArT2013_1265515	225.953	TGCAGCGTGAGACTAGCGCGTAGGCACCGCCGTGAGATTCGTCGCAATAGCCTCCGAGATCGGAAGAGC
DArT2013_1267509	225.953	TGCAGAATACTCATCAGAAAAAAAGCTTGAAGATAGAAAAGGAGGTAAGCTATGCACCTAACCGAGATC
DArT2013_1724294	225.953	TGCAGGTATGTATCTTAAAAATTATATGCATCGTTAATAATTATCTTGCAATAGGTATTCTACTTCATT
DArT2013_2289308	225.953	TGCAGAAACATACCTACAACAAAAAAGGCATGGGCGTCGATGACATCTCGATAATTTTTGCCGCCATTT
DArT2013_2322376	225.953	TGCAGTTTACTACCAGTATGTCGATGGCGTCTGCGGTGACCATCCTGTTGGCGAATAGGTCGTCGATGG
DArT2013_3020985	225.953	TGCAGCTGCACTTCTCTACCTCCTAATCCCAAGATTGAACCGAGATCGGAAGAGCGGTTCAGCAGGAAT
DArT2013_3024234	225.953	TGCAGCGGAGTGTAATAAAATGATTTATAGAGTGCTAGGTACCGAGATCGGAAGAGCGGTTCAGCAGGA
DArT2013_1211470	225.953	TGCAGGAGGCGAGCGAAGCTACAACGGAGCGGCAGATTAGGGACTTGGGTCGCTGACCAACAAAATCAA
DArT2013_1023789	225.953	TGCAGGTGTCCGCTAGCAACAAAATGGCTGGTAACGCGCACAAACTAGGATGCACGTTCGTAGGTAGGC
DArT2013_1206507	225.953	TGCAGGCACGGCATTATTAAACGATGGCGAGTGTAATCCAGGTGGAACTAGCTATCTCACGACCAACTC
DArT2013_1088588	225.953	TGCAGCATCCCAGCGAACAGGACCATCATGCAGATGGCCGCCATCTTCTTAAGCGCTGCACCGAGATCG
DArT2013_1105379	225.953	TGCAGCAGAAGCGAAATTAAGCAGAAGACGAGAGGAACTGAAATTAACGCCAACGGACGAAATCAAGCC
DArT2013_1116183	225.953	TGCAGGGGAGTACAAGTCTGCCACGGGGAGGCCGTGCTCCCACGGCTGTCCTCCCTAAGGTTGAGCCAT
DArT2013_1125942	225.953	TGCAGCCACATCGCCTTTGGCTTGCTGTCCCCTGTGGACCAGGGATTGTGATCCCTTTGGCGCCGAGAT
DArT2013_1697074	225.953	TGCAGTCGCACGTACGGCCTTGTATTCTATTCCCTCGAGCAACAAACTCATCATCAATCTGTTACAACG
DArT2013_1677763	225.953	TGCAGCTAGTACTTGCGGTGCCGCCACCTTATGTTCCTTCATGCACGGGCGGCGTCGGACGCTATTGCC
DArT2013_1695994	226.563	TGCAGTCTCGATTGGGAGGTTTGAGACTGAGTTTAATCTCCCGCACCTGGATCCAACAGCAGAGATCCT
DArT2013_1211996	226.611	TGCAGGCCGTATTAAATATGCGAGTTGGCAATTGATGGTCCATATCATTTTGGTATCACAAATGGATTC
DArT2013_1307609	227.173	TGCAGTCTGTGCCACACGATCCAGTGCCTGGAGCTGCACTGGCGTTGGCTCCGAGATCGGAAGAGCGGT
DArT2013_1262277	227.188	TGCAGCGCATGCAGGCCAGCATCCACGGAGGCATCGCCGCCCGCCTCCCCGACGGCGGCAGGACGTACC
DArT2013_989828	227.265	TGCAGGCTGGAAAGGGTGGGCGAGCTATCACAACAAACCGAGTATAGGCAAGAGGAAAGACAAATCCAA
DArT2013_1074779	227.265	TGCAGTTGTTCATCTCATGGTGAGTGTCGGTTGCCGTGCTCTTGCTCGCCATTACTAACTGTCCACTGA
DArT2013_2265629	227.265	TGCAGCGAGCTATAGGGGGCGGCGCACCCCACTTTCCCCTCGGCGCTTTCCCCTGGGTGCAGCAGTATC
DArT2013_2323507	227.265	TGCAGCAGACTCAGGGAACACACACATAATCGACACACACACAACACACGTCTATGACCTGACCCAACC
DArT2013_2278980	227.269	TGCAGTGTCTCCCTGACTGTCAACGCTACAACTACTTCAGGCTTCAGTAGTGCACTAATCGGTAATCAT
DArT2013_1098317	227.269	TGCAGGCGGCCTTGGTTGCTGGGGAAGTTTGGAGGTGAGAGGCGGCGTGGGGTTTGGATTGTTGTTCGC
DArT2013_1237142	227.269	TGCAGGCCCCCGCGAAATGGACCCCGCCGTCATCGTAGCATTCGGCATGGACAAGTTCCGCAAGCGCAT
DArT2013_1203078	227.601	TGCAGTCCAACTATGGCAACAATGTAACGACTATTGGACACGTTTGCAGCTCAGGAACACTGGAAGCCG
DArT2013_1319576	227.662	TGCAGGGGTTGGATACATGCAGATCGTGTCCGCAGGCCCAACCAGGTCCATGGTACTCTACTCTGGCAC
DArT2013_2260563	227.662	TGCAGGTCGGAGATGCGTGTGTGTTTGAGCTGCTGTCCAGGGATGCCGAAGATGTCGGCAAGGGCGAGA
DArT2013_2291535	227.662	TGCAGTTGCCTGCTAGTGGGGTGCAGGATCCTACTTGCAGACCTCGTCGACGTCTTCCAATAATGCGAG
DArT2013_1306468	227.662	TGCAGATGTTGTCAGCTACAGAAAGAAAAAAAAAGAAAAAAAAATGCATCCGAGATCGGAAGAGCGGTT
DArT2013_1124465	228.322	TGCAGAAACTTGGAAGTGACTCAATCTAGACGTGGGTTCTTGAGTAGTAACCGAGATCGGAAGAGCGGT
DArT2013_1373501	228.39	TGCAGACTATTGCTACTTGTGTGCCTACAACCACCTCGGATCATGCACCGAGATCGGAAGAGCGGTTCA
DArT2013_1236031	228.489	TGCAGGCACGGCATTATTAAATGATGGCGAATGTCATCCAGGTGGAACTAGCTATCTCATCGCTAACTC
DArT2013_1301464	228.489	TGCAGTGGAGGCTGCTTGTGCGGTTCTACGTCGGCCAGTCATCCAGTGCCGTATGGACCGAGATCGGAA
DArT2013_2262894	228.489	TGCAGCAAAAAGGAGTAGGGAGCTCGATTCTCCTCATGCATCTCGAATGCAACACATGCTTCTGAATTC
DArT2013_1239581	228.63	TGCAGCCCAGCAAAACAAGCCCATTAGCTTCCTGCACATGCATCCGAGAAACATTATTCACTGCATGGG
DArT2013_1269777	229.297	TGCAGGCTAACTGGCAATTGTTGCAATGGCTGGCACACATTTGAGTGGAATTTCAGTCATAACCCAAAT
DArT2013_1279287	229.297	TGCAGCCATAGCCTTCACTGTTGATATTTTCTGCAATTCACTTCATAGGATTTGATGACCGAGATCGGA
DArT2013_1380501	229.297	TGCAGCCGCGCTTGGCCAGCCCATTCACTTTTTTTAAATACGCAAAACATGTGCCCGAGATCGGAAGAG
DArT2013_1384926	229.297	TGCAGATGGTGGGGATGACAGAGGACATGGGGTGCTGCAACTGGCACCCACCGAGATCGGAAGAGCGGT
DArT2013_1047503	229.433	TGCAGGCGTTAGAACTTGTTAGAGTAATCCAAGCATATGTGTTATACTTTGATAAGTACTAGTACGTAG
DArT2013_1075784	229.433	TGCAGAGACAGCAAGTTCTTGTAAAGTTACTAACTTACCATTTGCAATACATCTTGCTTGGAAACCTCC
DArT2013_1091025	229.433	TGCAGGCCAAGGCATGGTAGTTGTGTTGAGTTCATCAAGGACTTTGCACTCTATTTCTCCGAGATCGGA
DArT2013_1095911	229.433	TGCAGGGAGTAAGAAGGAGGCGCGAGCGGAAGGAAGAGGATAGGAGGCGCGAGCAGAGCGAGGAGGTTG
DArT2013_1110209	229.433	TGCAGCGGGCACCGTGCCAGTCTCTCGCAACAGAGTTGAGATCTCAGATCTCCGAGATCGGAAGAGCGG
DArT2013_1118128	229.433	TGCAGCTTTTTCAGTACATGCACCTGGATATGTTTCTCTGATGCTCTCCTGTCGCGTTCTTACTCCGAG
DArT2013_1123474	229.433	TGCAGAAAAAGCCTCAAATGTGGTGGTTTTTATGCAATTAACTCCCCGTGAGCCAAATGCTCGTCTCCG
DArT2013_1140277	229.433	TGCAGCAGCCGTCCTCCTTGCTAGTAAGGCACGTCATGTGGATTACACCGAGATCGGAAGAGCGGTTCA
DArT2013_1235602	229.433	TGCAGAGCTCGGTCTACATGGTTCCGTAAACTACTTTATGACGGCCTTATTGATGATCTTCCATGGCAC
DArT2013_1268099	229.433	TGCAGCTCATGTGAATAAACATCCCAAGTTCCCAGGACACTGAATGTTCTGAAAGTGTAAAGTTGGAAG
DArT2013_1280503	229.433	TGCAGGCTGCGTGCGCCCGTGCCCGCGCAGGCCCAGCCCAACGTCCGTCTGGCGAGCTCCGAGATCGGA
DArT2013_2260638	229.433	TGCAGCTCGGAAGGCAGTCGAAAGCCCAGATCCACATGGTCCTGGCCCTGCTCTCATATATGGTGTTCG
DArT2013_2373500	229.433	TGCAGGACGGGATCTCTGCCATGCGCGATCTGTTCAAGTTAGATGATGTGCAAGCCACGGGTGTTGAGG
DArT2013_1228828	229.433	TGCAGCGAGAGATGAGACAGGCATATGAGATGGGAAGAGGGAGGGGAGGGACAGGCGGCGGAGGAGCTG
DArT2013_1113128	229.433	TGCAGACACGGAAGTATTATGATGTCCCTGTAACACGATATGCATCATGTTTTACGTGACGGCGACGTG
DArT2013_1236842	229.433	TGCAGCTCCTCTCATCCGCCCTAGAAAAACTCCCATTGACATGGATCTTCACCAGGCCTGCACCAGGCT
DArT2013_2262619	229.487	TGCAGTCCGTCCAGCCCGAGACGCTGTGGGTCATTGCCGCGAGGGACACCTGGAAAGCCGTGCGCACCA
DArT2013_1226790	229.626	TGCAGTCCTAGAAGTGGGAGTACGGACAGCCACTGTCGCATTAGCCGCCGTCCACTCTTGCATGCAGGA
DArT2013_1241590	229.626	TGCAGATTTTTCGGTGGCGCTGTCCAGGCGCTGCTCCATGGTCGGGCGAAGCCGATGGCGGCGTTGCAT
DArT2013_1241904	229.626	TGCAGACGAAGAGTACAAGGTGGGTGGACGGCACCTACGTGGATGCATACGCGCAGCAGAAGATCGCCG
DArT2013_1298891	229.626	TGCAGGCGCAACTTCAAACTGATGTGCCAGCTCCTCCTTCCCACCTGGAGTCCCATGGACCCGTGGCGT
DArT2013_1124023	230.459	TGCAGCAGGAGTAGAGTCCGTTGTCCGAACGAAACCAACAGCAAGTTACCAAGCCATTCGTTTTGATGG
DArT2013_1259993	230.459	TGCAGCAGGAGCAGGTTGGTTTGGGTTATCTCCTGGCTGAAAACAAGACAAAAGCCAGCTTGTGCAATT
DArT2013_3026790	230.459	TGCAGAGTACTGAAGGCAATATAATCACCGCGTCTTATCCCCGAGATCGGAAGAGCGGTTCAGCAGGAA
DArT2013_1111878	230.515	TGCAGCGAACGTTCCCCAAAATTGTTGAATGTTCTCTACAACTACAGCCTCCGAGATCGGAAGAGCGGT
DArT2013_996877	230.638	TGCAGATATTGGTCACTTCACTGGTTAAAACTACCGTGGTCCAACGCAAACCATAAAAGCAAAGTTTCT
DArT2013_1037128	230.638	TGCAGTTCGGCCTTTTGCATGGATGGTGGGATATGCTGCGTCATGCGTGTATCGTCAGTGAAGTGTCGT
DArT2013_1106458	230.638	TGCAGATCATATATAGTATAGACGATTGGCACAGTTGCATTACCTTGATTGTCGGCACTGGATTTAAGT
DArT2013_1107284	230.638	TGCAGTAAGCAAAGCATCGCCTAACATTCTCATCAAGATGCTGGTAACTCCACCAGAGGGCCCCCAATG
DArT2013_1270222	230.638	TGCAGTATGCATATAGGTCATGATTTTTTGCGTCTTTAACACAGACCTCTGAAAACTAGTTGGGCCGAG
DArT2013_977228	230.638	TGCAGGCGAGAGCAAGATAACCTTGCAATTTTGCGTCCGCCGTTACTTTTGCCATTTGTCAGATGGGTA
DArT2013_985533	231.081	TGCAGGCGTCGCCTGCCACGGTCAAAGAGGAGGAGAAGCTGAACCTTTGCCGCTTTTGCTCCACCAGGA
DArT2013_993727	231.081	TGCAGCATAATAGCAGAAGAAAAACAAAAATAAACTCGGTGAAAATCAAAACGGCGACCGCTACGAGCG
DArT2013_998588	231.081	TGCAGCCAAGATGACGACGTGCATGCCTCACGACCTGATCGTGTCGGAGATCCTGGTCCGAGATCGGAA
DArT2013_1002472	231.081	TGCAGCTTGGATGCATGGATGGTGGTTCTCTCACCTTCTCCATCCAGATTATTCAGGATTTGTGGATTT
DArT2013_1004226	231.081	TGCAGTTGCCACATCCAACGGCCCAGTTCACCCCGTCAGGGCAGCAACGCTCTTGAGCTTTGTACAATA
DArT2013_1005017	231.081	TGCAGCACTGGCGGCGGTCCGTCCATGTGAGGTGTCCAGGGTAAGCTGTACATCGTGCTGCTTCCCTTG
DArT2013_1017141	231.081	TGCAGAGGAAGATTGCACACGTGATTATATGAAATGAGGAGAGAGGGAGAGAGAGGTGGTATTATTCAT
DArT2013_1025541	231.081	TGCAGCGTTCGTGCACTGGGAAGGAATTCTGCTGTGTCTCCCTGCTCATTCTTCTTCTGTACTCCTCTT
DArT2013_1044887	231.081	TGCAGCCTCACATTACTTGACAATATATATGTTTTTCTCTTTCTCCTGGGCCATGTAAGTCACAGAATT
DArT2013_1073659	231.081	TGCAGTGGACAAGGTAGAGGAGTACATCACTAAGGTGCTTTATCCAAAGTGGGAAGTTGCACTAACTGC
DArT2013_1075280	231.081	TGCAGGACACTAGACTTTCTCAACATGGGACAGGCCAACACATAATGCAGCTTTGACTTATGGTACACT
DArT2013_1076405	231.081	TGCAGGCGACACACACCACTCACTTTGCTAGGTGCGTTACATAGACGGCCCATCTTGGGACACCATATA
DArT2013_1084534	231.081	TGCAGTCGAGGCGACAGGACGAGTCTCATGGGTAGAATGGCCAAGTGGGCCGAGATCGGAAGAGCGGTT
DArT2013_1086972	231.081	TGCAGGTGGTTGCGATGGCTCGCGTCGTCGCCTTCGCCTCCGACCTCCTGGACTGGTCTGGTATCGTCG
DArT2013_1087957	231.081	TGCAGCCATATGTGTTGGCATCATCTGGCCTAGGACTGCACTTGTTTTTATATTCCTGGCACCATCTTA
DArT2013_1100977	231.081	TGCAGTTACATCATCTTTGTCACCAGCGTTGTCTTTGTCGTCGGCTTCTTCCTCCTGCTCTGCCGAGAT
DArT2013_1105526	231.081	TGCAGTCACTTGCCATTATATATGTGTGATTTCCATGGAAAAAATGATAATAAAAGAGATTAAACGAGA
DArT2013_1106724	231.081	TGCAGGAGAAAGCCGATCTGCTTAACTAACTAATTGGTCAGCCTGTGGATGAGCGTGTTTTCCACTCAG
DArT2013_1112560	231.081	TGCAGAATACCAATTCCGCGTGATCGGTCGTCATTGACGGGCTAAAAGAAACCTAAAACCCGTCACTAG
DArT2013_1113598	231.081	TGCAGGAGATTACGGGGCACGGGGAGGAGAGAAAATAGAGAAACACAGCCGCGTGCCCATCACGAGCAT
DArT2013_1115584	231.081	TGCAGAAGAGCAAAATTTGCAGCACATTTTGGTGAAGTTGTCAAATGAAATAGTAGCCGAGATCGGAAG
DArT2013_1118611	231.081	TGCAGCCAAGATGACGTGCCTGCCTCACGACCTGATAGTGTCGGACATCCTGGTCCGAGATCGGAAGAG
DArT2013_1121391	231.081	TGCAGGTACGTTGCGTGCAACATTGTTTTGTTTTATGGATTCATAGATGTGTACTTTACCGAGATCGGA
DArT2013_1126625	231.081	TGCAGAGGAGCCGAACCCGTCATACAATAGGATGCAGGTTGTGGACGGCATTCCGCCAAACAGAAGATT
DArT2013_1126966	231.081	TGCAGGAGAAGCAAAGGGGATGGAGAGGGACGAAGGAGAAAGAAGAGAGATGTGTGGAGGGAAGGGGAG
DArT2013_1131449	231.081	TGCAGAAACGCGTTGTTGACATCCATCTAGTGGACGGGCCAATCCCGCACAGCAGCAATGGTGAGAACC
DArT2013_1137009	231.081	TGCAGACGAGGAGGAGATCAGCAGGGGCACCCTGCCGCCAGAGCACCTTGCAGAGGAGGAGGAGATCAG
DArT2013_1138319	231.081	TGCAGAAAACTCGGCCCCAGAACTCGGAAAACTAACATGTCCTTCCTTTCCGAGATCGGAAGAGCGGTT
DArT2013_1138497	231.081	TGCAGAGGTGTTTCCACAGTCAACAAAACTTATCTTAGATTCGCTCTTCTATAGTTTTATCCTTGTTAG
DArT2013_1138615	231.081	TGCAGATCTTGTTGTCAACCTACCTGTCCTACGGACGTGTCCGTGGTTGCGGTAGGCAATTATCCAACA
DArT2013_1139687	231.081	TGCAGGACTGAACTCCTGTTCTGATCCTGAAGAAACTGAGGCAACTGCTGTTCTACTCGGCCTTCAACC
DArT2013_1148948	231.081	TGCAGTTTTTATGTTGTACGCCATTAGCAACGGTATATAGCACTGACTCTCCCACTGCTTGGGAGTTAT
DArT2013_1152617	231.081	TGCAGGCGGGTCCTTGGTGCCTGCCGCGATCTTGGTTTTTGCTGCCGGGGTTGTCAAGTATGGTGAGAG
DArT2013_1159732	231.081	TGCAGATCCCGTGTCAACTACTACACTGTCTCACATCACGTCTGGGAATGACCAGTGATTTTTCATCAG
DArT2013_1161818	231.081	TGCAGCCTTGTTGCATGTCATCTCTGCCAGAAATGGATGAATGGAGTCCGAGATCGGAAGAGCGGTTCA
DArT2013_1184142	231.081	TGCAGATCCATCACAGAGAGTGAGTGCAAACTAGCGAGTGATCCAGAGATGGAGATAGAGAGCCAGCAA
DArT2013_1212683	231.081	TGCAGCGATTGCTGGATGTGGCGTTGAAGATTTAGAGCTTGCCATTGAAGGCTTCGGGTATCATCTCTA
DArT2013_1228525	231.081	TGCAGCCTTTGTACATCACATGCACGAGCGCTAAAAGCTGTTGGAACTCTCAGTTCCGAGATCGGAAGA
DArT2013_1264199	231.081	TGCAGTAGATGCTACTGTACTGTCTAGCCTAAGAGGGACATACAGAATCCGATAAAGCCACGTATACAT
DArT2013_1268927	231.081	TGCAGTTCAGAAGAGTTGGGCATTGTGATTATATGCATTGTGATTGTCAAGAATATAAGAGAAAAGTAT
DArT2013_1283419	231.081	TGCAGGCATAAGACATATAAATCACATCAATGGTCCTAGTCAGTCTTCCGTCGACCGAGATCGGAAGAG
DArT2013_1108039	231.081	TGCAGCCCATGGCTGTTGAGACTGATAACATGGGAAGTATATGTGGTTGCTTTTCCCTCGCCATCTCTC
DArT2013_998087	231.081	TGCAGTGACTCTAATCATTATTGTAACACAAAGGTAATTATACCCCTCTCTGACAGCATTGAATTCACC
DArT2013_1066557	231.081	TGCAGTTCCTTCTATTAAATTTATTGCGCGGAAGCATTGGTTCATTTCCGAGATCGGAAGAGCGGTTCA
DArT2013_1279303	231.081	TGCAGCCACCTTGTCCAACTATTGTACCTATCTGGTCAGGAAGGCACTGGTGCCGAGATCGGAAGAGCG
DArT2013_1110703	231.081	TGCAGTGCCATTTGGTTCAGGCCCAAGACAGGGAAATCTCGGCTCTCCCCGAGATCGGAAGAGCGGTTC
DArT2013_1096612	231.081	TGCAGGTAGTGGTAAGATCACCGCAAACGGCGGCTATGCCTTCACTTCTCCATCGCCCTCCTCATGCCG
DArT2013_1099333	231.081	TGCAGAACACCCACCCACCCCATAGAGAACCAATTCGCAGCGGTTACACCACTTCCCCAATGCCACACC
DArT2013_1107342	231.081	TGCAGATAATATTTTTGAGCAAACAAGACAGTACTATTGCAGAAGGAGCAATTTATTACACCCACCGAG
DArT2013_1139684	231.081	TGCAGGCACGTAGCCACGGGAGCAGCGTTCGTTCGTGTGCTGACAGTGAGTGATATTGTATCCGCTAGG
DArT2013_1232248	231.081	TGCAGGCTCGTTACTGCTTCCGAGGTTCAGGCAACTGATGGTGCTTGGTTTTTGAAGCTGAAGGGTTGT
DArT2013_1233185	231.081	TGCAGAGCAGCTTTTTTTTGGTAGGGTGGCTCAGGAGTGATCCAGCTAGCAGAGATTGATAGAGTTGTG
DArT2013_1268149	231.081	TGCAGTCAAACTGTGGAAAAAATATAACGACCTTGCGAGATGTTTGCAGCTCGTGAATACTGGAATTCA
DArT2013_1242659	231.425	TGCAGATGCTCTTTCTGGCCATTTCTTGAGGGCTCCGCCAGCAACTTCTTCCTCGGTTTGCACTTCCGA
DArT2013_1314723	231.425	TGCAGCCAAATACTCAGAGTCTAGAAAATAGAGCAAAATCAGAGAAAGCAACATGTAAGTATGCAGAGA
DArT2013_1080842	231.441	TGCAGCAGAAGCAAAACTAATTAAGGTAGAGAAGACGAGATGAACTGAAAATAATACCAACGGACGAAA
DArT2013_1113325	231.441	TGCAGGGAGTAAGAAGGAGGCGCGAGCAGAGCGAGGAGGTTGAGGGAGTACTCCGAGATCGGAAGAGCG
DArT2013_1392462	231.441	TGCAGCGCCTCGTCGTGAGATCACGGTGTCAAGGGCGAAGTTATCGGTGGCAGCCTCCACCTCCGAGAT
DArT2013_1398343	231.441	TGCAGTCGCCTGATTATGCAAACAACATCCCACGGGAATCACGGCGCCGAGATCGGAAGAGCGGGTCAG
DArT2013_2276663	231.441	TGCAGCCAGTGACTGTGAGTGCAAGTGATTAGCAGGCATTCTGTCGAACCACGACAGAATCCCAAATCG
DArT2013_2279301	231.441	TGCAGCCATCCCGTGGCGGCACCACATCCGAGACTAGTTTATACGTCGATCGCGAGGCACCGAACCACG
DArT2013_1006332	231.441	TGCAGATGGAGAGAGGGAATCACGAATCAGGCCAAGGAAAATCAGGTAGTAGCAGCCGAGATCGGAAGA
DArT2013_2254669	231.441	TGCAGACGAGAGGATCAACTGATTGTCGATCATAGCAGTGGAACGCAGATTGAGGGAAGCCGAGATCGG
DArT2013_1239481	231.441	TGCAGATCTGACCCCTGCCTAGGCCCTTCTGCTTCCACTCCCGCTCCATGGAGGAGGCGGAGAAAGGGG
DArT2013_1237054	231.548	TGCAGGTTTGGAACCTGCATTCCGGTGAATGTAGGCGCGTGTTGTCTGGGCATTCTGGTTTGGTGGTGT
DArT2013_1049876	231.673	TGCAGTTGGTGTCCCTCCAGGAAACTTCGCCTTCCCTATGGAGCGCACTGTTGCCACAGATGTTAGCAT
DArT2013_1056968	231.673	TGCAGAAATTAGACAAAAGTTTATTTTTAGTTGCACATCCAAATCCCAAAGGTCCTTAGTAGAGGCGAA
DArT2013_1065357	231.673	TGCAGCCATCCCGTGGTTGTACCACACCCGAGACTAGTTTATACATTGATCATGAGGCACCAAACCACG
DArT2013_1072442	231.673	TGCAGTTTATATGTACCAAATGGTACCAAATGTTCCTCCCAGATTTATGCCAACTATGAATTTCTCCAG
DArT2013_1080615	231.673	TGCAGCTCATTCATTTCTTCAATTACGGAGTCTCTCAGTCGTAAAACCTGGAGGTTTGCTAGCTCACCG
DArT2013_1108092	231.673	TGCAGGTAATAATCTTTTGATCTGTCATCAAAGTTCAGGTTGCTCTCTGCTGCATGCTGCTGCTTATTT
DArT2013_1108948	231.673	TGCAGAAGAGCGCCTCCTCTTCGGGTGAAGACGTCTTATCCTTTTCTTTGGATGTCCGAGATCGGAAGA
DArT2013_1117858	231.673	TGCAGTACTTCGCTGCTTGCCTTGGGAAGGACCCGTGCGTGGGTGACGCCCGCACCCTCCGAGATCGGA
DArT2013_1123001	231.673	TGCAGGTCCACCTCGCCGACGAGCAGCGGGGCGTCCTCACTTACCCGCTCACCAGCATTGCGGCAGGGG
DArT2013_1134774	231.673	TGCAGAATTAAATCTGGGGCATTTGGTACATATACACTTCATAAATCTGGGACATTCATAGTTCATAAA
DArT2013_1165272	231.673	TGCAGGTTGTTCAGCCTGACAGAACTTCCTGCAATGAAGGATCCGAGAGGGCTCCGAGATCGGAAGAGC
DArT2013_1221700	231.673	TGCAGCTGGTAGATATTTACTACTACTATATAGTAGAAATGCAAGAAAAGCTATAAGGCTAATCTGATT
DArT2013_1233301	231.673	TGCAGCTGTTACGAGTGTGGAAGTGGAGCTAGTTCACCTGTTGTGGAGTCATCTGGTACAAGGACCTTG
DArT2013_1235065	231.673	TGCAGAATGTTTCTTATCTGAATGTTGTAGCTCTATGCTTTATGCTTTGCTTTGTTCTGGATTGGTCCA
DArT2013_1256129	231.673	TGCAGTCCGCGCCAGAAACTCCAGCAAGTGGAGTTTTTTTTATGGCGTTGGCTCCGGCATAGGTCGCCT
DArT2013_1274188	231.673	TGCAGTCCGCGCCAGAAACTCCAGTAAGTGGAGTTGCCTTGGCGTTGGCTCCGAGATCGGAAGAGCGGT
DArT2013_1279936	231.673	TGCAGGTATGAATAAAAATCGTGAGATGCTACAGAAACTGATAGTACGCACGTTCCATGGTGACAGTGC
DArT2013_1280232	231.673	TGCAGACTTGTGTGCAATAAGATCACGTACCACGTCATGAACCGTACAGGACAACACCTTATTGACGTG
DArT2013_1095741	231.673	TGCAGGCGTAGGAGACGGCGAGGTAGAGGAGGATGGTGAGGATGCCGATGGCGAAGGAGAGCCCCGTCA
DArT2013_1124256	231.673	TGCAGGAGATTACGGGGCACGGGGAGGAGAGGAAGAAGAGAGACACAACCGCGTGCCCATCATGAGCGC
DArT2013_1194437	231.673	TGCAGATCATTAAGCTGCTATGCAAGCAAATATTTTCACAAAACATGGACTGGTAAGAAGGGTGCACAC
DArT2013_1230081	231.673	TGCAGATCATATATAGTATGGACGATTGGCACAGTTATATTACCTTGATATGATTGCGGAGCTGGATTT
DArT2013_1299104	231.735	TGCAGCCAACCCAAGATAAAAATACCTCGCCTCATCTTGATGCTCGTCAAGATCCCCTCCAGTCACTAC
DArT2013_1682949	231.735	TGCAGGGAGTGATGGGAACCCACTGGGCTCTCTCCAGACTGAGCCTCTTCCAGACTCCAGTCTCCACTC
DArT2013_3022039	231.735	TGCAGAGAAGCTGCAATCTGCTCATGATCTCCGCAATGTCCGAGATCGGAAGAGCGGTTCAGCAGGAAT
DArT2013_1007267	231.843	TGCAGTCTCTTCAACTACTATACATCCCCAGTTAACTCTGTACTTGTGATCAGATGAATGCTTAAATGG
DArT2013_1009586	231.843	TGCAGCCGCTTTAATTGTGATCCTATTCAAACATCGGATATGAGGAGATGCCTCACGTGGACCTTATTG
DArT2013_1035556	231.843	TGCAGCCGTCCGCCATGGCTGTGCTCTCCCGTCCCTCTCCATTTTTCCCAGCACAGCCGAGATCGGAAG
DArT2013_1049457	231.843	TGCAGAAGTTGGACTAGGTTCTCAACGGCGTAGACGTACCCAGAATCTAGAGGAGAACCACAATCTGGC
DArT2013_1053370	231.843	TGCAGTACGTCTCCGTCGCCATCATGCAACCCCCATCCTGTAGCTCACAAAGCTCTTCTCCTTCCTCTG
DArT2013_1055417	231.843	TGCAGGCTCTTCATGGACCCAGTGTGCATGCTTCTTCACATCAATACTGGCAGGGTCTAAAATGCTCCT
DArT2013_1059438	231.843	TGCAGATAGCGTCAATGAACTAACTTACCTTGAAGAGGATACAAGCACGGATATCTGACTGTGAGAGCT
DArT2013_1073733	231.843	TGCAGTCGCATGCAATGTGTCTCGTTCTTTCAAAAGGAACCTAAGGGAAAATCCAGCTGATCCCTTAAA
DArT2013_1076151	231.843	TGCAGTCCGCGAGGCAGCATCAGCGTACGAGAATCAACAAACAGACTCAAGAATAAATAAACGGATATA
DArT2013_1084197	231.843	TGCAGAGTAAGATTGCACACATGATTATATGAGAGATAGAGAGAGGGAGAGAGAGGGAGAGAGAGAGAG
DArT2013_1116586	231.843	TGCAGTCCGCGCCAGAAACTCCAGCAGGTGGAGTTGCCTTGGCGTTGGCTCTGGCATAGGTCGCCTGTC
DArT2013_1118474	231.843	TGCAGTTTAGTTATCTTTTCGTCTCTTGTGTCTTTTTAGATGGATGATGAGGGTGAGAATCAAGAGTTT
DArT2013_1125278	231.843	TGCAGTCTGCGCTAGATACTCCAGCACCCCGAGTTGCCATAGCGTTGGCTCTGGCACAGGTCGCCTGTC
DArT2013_1125425	231.843	TGCAGCATTAATATCTTGAAAAAACATATTGTGAAATCAACATTTCTCCAATCTATACGGCGATAGCAA
DArT2013_1133538	231.843	TGCAGGAGGAACAAGGGCGTGAGAGAGACAACCGAGTCCTCATGTAATCCAGTTCGTCGGGAGCAACTG
DArT2013_1161352	231.843	TGCAGCTTCTCTTTATCGCCCACCAGAGTCCGGATCTCGTCTTGCACCTTGTTCAGCACGTGTGGATTC
DArT2013_1233615	231.843	TGCAGCAGGTTCATAAATCCAATGCAGCTTAGTCACGGATATCCAAATAATTACTATTCCGAGATCGGA
DArT2013_1234308	231.843	TGCAGCGGTATAAGAACAGAGCTGAAAACTACCATTTAGTGTGCAAAAGGAATTTACAAAGCTCAGAAG
DArT2013_1239882	231.843	TGCAGGACTCAACACCTGTTCTGAACCTGAATAAGCTGGGGCAGCCGCTGTTCCGCTCGGCCTTCAACA
DArT2013_1240341	231.843	TGCAGTGACCACACACGCTTAATTATTGGCTTTAGTTAACAATTGACACCGAGAGGCTGAGTAGAGGTT
DArT2013_1243702	231.843	TGCAGTATTGTGTTGTTGAAGACCACATCGGTATACAACTTCTAGACATGCGAGAGGAGAACGAACAGA
DArT2013_1244088	231.843	TGCAGTTGTTTTTTTCATTTTAGATAGAGCGTTTGTTTCTCTTTGAGATGTGACGTACGTACATACTAG
DArT2013_1259415	231.843	TGCAGGTCAGCTGCGCCCCACTTTCTTGCCGCCAGCTCCCCCACCAGCTGCTGCACTGCCGTGCCCTTC
DArT2013_1265529	231.843	TGCAGATGGAGAGAGGGAATCATGGATTAGGCCGAGGAAAATGGAGATTCCCGAGATCGGAAGAGCGGT
DArT2013_1266803	231.843	TGCAGCCAAGATGACGGACCTGCCTCACGACCTGATCGTGTCGGAGATACTCGTCCGAGATCGGAAGAG
DArT2013_1266942	231.843	TGCAGAGCTGTATAGCTTGCTTGGCTTGCTTCACCTACCGAGTCATCAGCACACCCGAGATCGGAAGAG
DArT2013_1268013	231.843	TGCAGCCAGATGCCCTCGGTCCTTCTCGTGGAGCTAGATGGATCATCTCCTTCCCTACGAGGCTGGAAC
DArT2013_1268665	231.843	TGCAGATGATTATTGTTTGTCTGTTCACGGTTTAAGCCTAAAACAAATGGCCGTGTTCTACTAAAAACA
DArT2013_1279274	231.843	TGCAGTATGCTTGATTATCTCCCGTGCATGCACGGGATTCCTTTTTCATCTCAAGCCAACAGTTTTTCC
DArT2013_1279569	231.843	TGCAGATCTGACCCCTGCCCTCCATGGAGGAGGCGGAGAAAGGGGAGCTCTTGTAGAGGGACACCAAGC
DArT2013_1280285	231.843	TGCAGCTGTAGCCCCACCTGCTCCACCATGCACGACTCGTAGGAGTTTAAGGGCGGCAGCCTCCGTGGA
DArT2013_1397789	231.843	TGCAGCGAGTCGAGGGTAACTATGCAGTTGTATACCCGCCAATCATAGGGGTTTCCGAGATCGGAAGAG
DArT2013_1763800	231.843	TGCAGATCCAACAATAGATACCACCTGAACTTGTTGCTCTGCATCTTCACTGTCAAAGGCCGAGATCGG
DArT2013_1769921	231.843	TGCAGGTGTTGGCAAAACCACACTTGCCAGAGCCTTCTACCATAACTTTGGGGGGAAATTCCAGTGCCG
DArT2013_2264577	231.843	TGCAGTGCACAAATGGAGATCCACAGAGACAACAGAGCGGCGTGGCGTGATTGGCGAACGTTCGAACGT
DArT2013_2275920	231.843	TGCAGAAAGAAACCGTGTCTCTCTCGCTCGTTTCTCGATGAGTAAACTCCGAGATCGGAAGAGCGGTTC
DArT2013_2276111	231.843	TGCAGATAGAATCATGGCCATCGACGTCTCACTATCAGAGACTACCTACCCGAGATCGGAAGAGCGGTT
DArT2013_2277049	231.843	TGCAGGAGCCAAACACGCTTAAATATAGGCTTTGATTAACATCGACACGGAGAGGCTGGGAAGAGGTTG
DArT2013_2278363	231.843	TGCAGTGTGCTGCGTGCAGCTAGATGGCAAGGACAGGCCAGCCATATCAGACATCGTGACCAATCTCGA
DArT2013_3021042	231.843	TGCAGTATTTATATGTCGCTATTCCACATCATAATTATACTCCGAGATCGGAAGAGCGGTTCAGCAGGA
DArT2013_3023251	231.843	TGCAGCTGCTGGAGCCAGTGGCAGCATGTTGTGTTTGCGTTCATTCCGCCGAGACAGCAGAGTTGATCG
DArT2013_1015982	231.843	TGCAGACGAACGCTAATGCCTAATGGAGGCGTCGGTCTTGTTGGAAGCCTGGAAGAGAGGAGGCTGCAT
DArT2013_1018803	231.843	TGCAGGAGCTCCGCATCAGTCTTCTTCCTCCTAGGCCGCACCATTGTCCAGGAATCCCCGAGATCGGAA
DArT2013_1023221	231.843	TGCAGCGTCGCAACGGCGGCATGACTAACGCGGCCGTTCAAGAGAACAAGGAGGCGTGATGAGAAGCAG
DArT2013_1110995	231.843	TGCAGATCATATATAGTATAGACGATTGGCACAGTTACATTACCTTGATTGTAGCGCTGGATTTAAGTG
DArT2013_1387757	231.843	TGCAGCAGTCGGCGTCGTGCGTCTTGAGCACATCCCGCGCCGCGTCCGCCGACGACACCACCACGGTGG
DArT2013_1132025	231.843	TGCAGCTAACTAGAAAATTGGTCATCCAGATCCACGGCTAGCCAATTCGTCAAAACAAAAGGGACAACT
DArT2013_3034472	231.843	TGCAGTTCCGACCACCATATCCATGACTATCACCTTCCCTCCGAGATCGGAAGAGCGGTTCAGCAGGAA
DArT2013_1002296	231.843	TGCAGGGCTTCCTGACTTGCTGATGAAGTCGGTAGAGGTGCGCCTGAGAGAATGAGGGGTCGGCACCGA
DArT2013_1234043	231.843	TGCAGGCGAGAGCAAGGTAACCTAGCAATTTTGCATCCGCCGTTTCTTTTATCATTTGTCAGATGAGTA
DArT2013_1152691	231.843	TGCAGTAAATTAGCCTGCCTTTGGCAGTGGCAGCACAGCGCCAACCAATCAGTCGCGCCCTGCAGTGCT
DArT2013_1079311	231.843	TGCAGCCTGCTCATCACACCACGTATCAGAAGCGAAAGAATCAAAGGGAAGATAGCCACCCCTGGACTT
DArT2013_1218832	231.843	TGCAGGAACGGCATTATTAAATGATGGCGAGTGTCATCCAGGTGGAACTAGCTATCTCACCGCCAACTC
DArT2013_1138353	231.911	TGCAGCAATGTGGGGTGGCGCATGTGGAGTATGAGGTACCAGGTACCGAGGTAGAAGAGAAGATGGAGA
DArT2013_1271659	231.935	TGCAGAGCTGTAATCAGTCTAAGCTTGTTTTCCTTTGCTTCACCCACCGAGTCATCAGCACACCCGAGA
DArT2013_1069326	232.047	TGCAGAAAAATATGAAACAAAGATCAAGTTATATACATGCTGGCCACTTACTGGTGCTTCATATGTTTG
DArT2013_981690	232.138	TGCAGTACCACTTCTGACACTATGAAGGGCAAAGGAGTCTGCCCGCAAACGCCCCAAATTTTGGCCGAG
DArT2013_1116399	232.138	TGCAGCGTGGCCCAGTTTCTCCAACTCTCTTAATGGTGGTGAAGGATTGCAAACTTGCTCTAGGCCGAG
DArT2013_1140453	232.22	TGCAGGGTCGGGATGGGTAGATGGTTCCTCCTCCTCCTCCATCGCTTCTTCCACTTGTACTGCTGTAGT
DArT2013_1261144	232.22	TGCAGGCGCTGCCGTCCGTCATGTCCGCCACGGGCCGCCTCCCTACGTCCCCACCTTCGGCAGAGCTCT
DArT2013_1126231	232.298	TGCAGCGTCACTCATCTGACCGACCGAGCGCGTCACAGAAATGAATGCCGAGATCGGAAGAGCGGTTCA
DArT2013_1277457	232.46	TGCAGTACGCCACTGCTTGCCTTGGGAAGGACCCGTGCGTGGGTGATGCCCGCACCCTCCGAGATCGGA
DArT2013_1037189	232.501	TGCAGCTCCCAGCCCTTGAGGAACTATGTATCAGTGACTGTCCCAACTTGGAGGAAGTCTTTTCAAGAG
DArT2013_1230981	232.696	TGCAGTGGCTCTACAGGGATTAATTGACTTCTTATGTACCAGCTTGGTTGACATTAATTCTGTGATTGA
DArT2013_1065622	233.093	TGCAGAAGAACACTTCATTGCCCGCTCCCAGAAAGAAGAAACCAGGTCACCGTGCCATATCCGTTTCCT
DArT2013_1218867	233.286	TGCAGCAAGAAGATGTGACGAAGCTCAAGTACCTCAAGATGGTGGTCATGGAGACGTTGCGACTGCACC
DArT2013_1271301	233.286	TGCAGCGCCGTATAGGAGCTCCCCCTGTAGGGCGCTTCTTTGCGGAAGTGGCGCTCACGCAGCCACACA
DArT2013_3022794	233.286	TGCAGATGTCACCTGGCCCTTCACATGCGTAAGTGCAAAGCCGAGATCGGAAGAGCGGTTCAGCAGGAA
DArT2013_992502	233.751	TGCAGACTTGCCGCCATGACCTTTCTATCTACTGATTTGATTGGATGTCATGCTCGGCGGGATCCCTCG
DArT2013_1202893	234.679	TGCAGGCTGGCTCTAGCCGATTGATCAAACAATTAGCTGCATCTCCTCCCCGCAGGCCGAGATCGGAAG
DArT2013_1328373	234.679	TGCAGACCCTTCATTGTCGCGAGCCCGCGTTCGTCTGCTATGGCGTCCTCACCGCCGATTTTTTTGCCG
DArT2013_2282838	234.679	TGCAGCGCCAAATAGGAAATCCCACGTTCGAGCGAGGCAGCGATGGAGCTGGTGGAGGGATCGAGCGAG
DArT2013_1122828	234.679	TGCAGCAGCCACTCCCACTCGTCTATTCCTTGCTAGTGCCCCATCCACATTGATTTTACCAAAGCCGAG
DArT2013_1119238	235.092	TGCAGCCTGGCGCCGCCGCTTCAGTTTACTGGGGATCCAGAGGATGATGGAGAGGAGAGCGCTCCTGCC
DArT2013_1216142	235.092	TGCAGTCCTCTCACCAGTCTGGACTTGCTCAACACCATTCTCCTCAACCTGTGAGACGAGGCTGTTGGC
DArT2013_1283848	235.092	TGCAGGCTGCTCTTCACAGTGCCACCGCGGGACCTTCGTCATCTGACAGCACCTCTGACTGGTATCTGG
DArT2013_1380095	235.092	TGCAGACCTGAACTGATATGCCCGTGAATAACACAGTGCGCGTACATCCAATCCGTAGGTGAAATTCCT
DArT2013_1372240	235.627	TGCAGGTAAGGGAGGGCAGGGTGGAACGGGGTTGCGCAATCCCCTGAGATGCTAACGAAGTGGTGGCGA
DArT2013_1269264	235.76	TGCAGAAAATCAACAACCAGCTGCATTTGTTGCGTGCTGCACAGTCCACCTACGTGTAGTCATTTCGTT
DArT2013_2252250	235.76	TGCAGACTATCTCCTACAATCATTTTGTTCTCTCGACGTTGAGTCTGCTCTTTCCATACCTAATTCCGA
DArT2013_1109446	236.441	TGCAGGTGCCGTGGCCCCCAGCCTTAGCAAAAACTAGGAAGAATTTTTTTTAGGAACCGAGATCGGAAG
DArT2013_1119992	236.441	TGCAGCATACGAAAGAAGAGAAGATGGGTTAAGCATTGACATAACACAAATAACCTTCCAATCCGAGAT
DArT2013_1121539	236.441	TGCAGACCTCCATGGCGCAGTTTCATCCTTGCCGTGTTTCTCCTCCACCTCGGTATAGGGTTCCGAGAT
DArT2013_1229295	236.441	TGCAGCTGTGCAGCATGATCTGGCTAGCTGGAACTAGAAGATGAGCACCCACCCTAGAAGTAGAAGAGT
DArT2013_1233981	236.441	TGCAGTTTCTCACAAAGAGACTCCTCAGCTCGGCCAGATTCCCAAGGTTGGAAGGCAGTGCTATCACAC
DArT2013_1237141	236.441	TGCAGGCTGTGATTTCTGAAAGCCTCCTCGGACGGCATTAAGGAAGGAACCAGCTGTAAGACGAGTCCG
DArT2013_1769506	236.441	TGCAGGTGGCAATGTCTGAAATCCTCCACATCATGAAGGAAGCAGTGTTGGAACTGTAAGAGGAAGCTC
DArT2013_2253434	236.441	TGCAGGTACATCGATCCATCGCATGTTATTACCGAATTTGATGTGAAAAACATTTATTTCGACAAAAGG
DArT2013_2255190	236.441	TGCAGGCTAGAATTTTCTGAAGTCCTCCACAACATGAAGGAAGCAGTGTTCGAACTGTAAGAGGAAGCT
DArT2013_2256922	236.441	TGCAGGTCGAATCCCTGAAATCCTCCACAAGATGAAGGAAGGCAACAAGATGGTCGATCCGTCACCATA
DArT2013_2279161	236.441	TGCAGCCGCGTGGTGTGGTGGTCGGCTCGCCTAGGGAGTAGTTCGATACGGGCATGACGTAGGGATGCC
DArT2013_2280350	236.441	TGCAGGTCAAGTCCATGACAAGATGAAGGAAGGCAACAAGATGGTCGATCCGTCACCATGTTGCCGTTG
DArT2013_2289336	236.441	TGCAGTTGATTTCTTACCATCAACTTCACCAAATAGCGCCCTCGAGTTTGAAATATCCCACTTGGGAAA
DArT2013_3022929	236.441	TGCAGGTACATATCGATTCATCACGCTAGCATCGCATGTTACCACCGAGATCGGAAGAGCGGTTCAGCA
DArT2013_1060733	236.441	TGCAGACAACATGCTACAGGGTTACATTTAAGAAATGAACACCATTCATATACAGTAAACCAATGGCGA
DArT2013_2275840	236.441	TGCAGGTACATCGATATACCGCGTTAGTATTGCATGTTATCACCGAATTTGATGCGAGGACAATTATTT
DArT2013_1093155	236.766	TGCAGACGGGCAGGAACATGATCCACGGCGACGGCGGCGTGCTGACGTCTGGGCCAGCAATGCCCGCCG
DArT2013_1861336	236.766	TGCAGCAGTTCATATTTGGAAAAATACAAGACGGATTCATGTGCCTTGCCGAAGACTGTCAGAGACCGA
DArT2013_2305268	236.766	TGCAGATTCGACTTTCTCTGCTGATTGTCGGTGGTCCAGACGCCCCACAGATCCGCCCTACGCCGCTCA
DArT2013_2255871	236.807	TGCAGTTTGACGTCTTCGAGTTCCACACAAAACTAGTCGCGGGGATCACTTCTCTTCCGAGATCGGAAG
DArT2013_2266702	237.042	TGCAGATCTTGGAGGCGTAGAGGGACTTCCTCACATCCTCGATCAGCTGTGCCTTGTCGACAGTTTCGC
DArT2013_2277046	237.042	TGCAGTGGCCACACACACTTAATTATGGGCTTTTAAGTTAACAATCGACACGGAGAGGCTGGGTATATG
DArT2013_2279998	237.042	TGCAGTGAATAGGTTGTTGCCCTCGAGGATTGGTCGACCTCGTTGCACAGGTGCTTGTCTTTTTCAGCT
DArT2013_2285708	237.393	TGCAGTCTTGTCTTTGGTCCAATGCGCTCCTTGAAACTCGAGATGCTAAAGACGGCTGAATGCCGAGAT
DArT2013_1088269	237.604	TGCAGGTACACTGTCACTGAATCAGGGTCATAGCATTCATGTCATCAGTTTGTAGTCCACCGAATTTGA
DArT2013_1139997	237.604	TGCAGGCGTTAGTGATACCTATTCGGCGCCTCAGACACCAATTAGTACGTATTTTACAAACACCCGAGA
DArT2013_1197978	237.604	TGCAGCAGCGGCGGTGTGGGCTGTAGGGAGCATGCAAGTGGCTGCCTCTGCGTGTTGTGTGTATGTGTG
DArT2013_2261944	237.604	TGCAGGATCATGGTCAGGAGCTTCTACCTCAGAACCTTGTACGCGGCCTGTTCGAGGTAGGTGACGGGA
DArT2013_1233938	237.604	TGCAGCATAGGATTATTATACCGTGTGATCTGGCTAGCTGGAACTAGAAGATAAGCACCCGCCCTAGAA
DArT2013_1026378	237.604	TGCAGCAGAAGGTCGTCGGGGTACCCAAAAGCCCCGATGAGGACCGCCTGTGCTTCCCCACCAAGGAAT
DArT2013_1283197	238.259	TGCAGGCCACTCTCCGCTCCATGCTGATCTACAAGACTCTCCACGGCAACGAGCCTCCGCCTAGCCACG
DArT2013_1017320	238.346	TGCAGGTGCAACAACCACAACCAAAATTATAATGCAAAGGAGGCAGGTGGTCTCCTCGCCGGCTCCGTT
DArT2013_1029717	238.346	TGCAGCTCTATTTGGGTGGTAGCAAAATCAATTGTGCAACGCTTCCTGATAACAACACTGATGTGCTCT
DArT2013_1038936	238.346	TGCAGGACGTCTAGCTTGGATAAGTAGATAGAGAGGCAAAGAGATTAAGCAAGTCTGGCATATTTATAT
DArT2013_1102913	238.346	TGCAGATAAATTTGTAGGTGCGAAATTAAATGGCGAACAAAACAGAATGCGCAGAGACCCGCACGGCGC
DArT2013_1113659	238.346	TGCAGACTAGAGCAGATTTATTCATCTGTTGTCCGCAACTAATCATAACCAAATTTACTATTCAATGGA
DArT2013_1114592	238.346	TGCAGAGAATGACATATTTTTTGCCCATGCTTTCGGATTTTCTGCTCACCAGATATCATACACTTTCGG
DArT2013_1130478	238.346	TGCAGGTACACCGAAAACTCAGGTGCAGGACTTGCAAGTAAGGCTTCCGAGATCGGAAGAGCGGGTCAG
DArT2013_1234288	238.346	TGCAGATCGCACTTACGGCACAAAATTTCCTTCTTGCTAACACAACAGCATCCACATTTATTTTAACGC
DArT2013_1665957	238.346	TGCAGAGGTGGTGGGCACCGAATCCGAATGAGCAAGATCAACAAACTAACTAACAGGCGGGGAAGATGG
DArT2013_1097025	238.346	TGCAGTCAGTTGAATCTATTCGGTGATGCGGTTGGTGCAGACAAGGACGCTGGCGGTGGCGGGCAGGGG
DArT2013_1129860	238.346	TGCAGATTATTCACCTGGCTGGACTCCAACAACCGACTTCCCGTCGGCTGGCATGCTGGGTGCTCTGGC
DArT2013_1314665	238.346	TGCAGCTAGCTGTAGGAGTCTCAGGTTTGTAGTAAAGTGCATTTGCATCAGTTAATTAGTTACTGCTAG
DArT2013_1686131	238.346	TGCAGTTTATAATTCCTCCGACTGTCAAGATAATGGCAGAGTCGCTGCTTCTCCCTCTGTTACGTGGTG
DArT2013_1096623	238.346	TGCAGGCGTCAGTGATACCTATTCGGCGCCTCAGACACCAGTTAGTGTGTATTTTGCAAACGGGCACGT
DArT2013_2289393	238.809	TGCAGCCTTGAATTGTCATGGCCGCCATTAGAGCACATCAGGATGCATCCTAACGAAGCGATAACAGGA
DArT2013_1387476	239.073	TGCAGACAAATGCGATGTCTAATTTGGACCTCAGCGTTGGAGATGTCGTTAGCTCTGAGTTGGAGATGC
DArT2013_1017801	239.339	TGCAGCTGCCTCTCGCATTGGTGCCTTGCACGGCGGGCATGCCGTTCCATGGCCTCGTCGGACGATGGA
DArT2013_1159429	239.404	TGCAGTCTATCTTTTTTTACCCAAACTCACGCACGCAACACACACTGCGACGCCGAGATCGGAAGAGCG
DArT2013_2271668	239.404	TGCAGAGGAGGCGGCTTCGTCGAGCGAAAAAGCAAGAGAAGTGATGAAAAAGGGAGAGAAAGAGAGGAA
DArT2013_1130219	239.404	TGCAGCACGCGAGCGGAGCACGCTAGCCACCAGGCCAGAGCAAAGATTGTGCTAGGATACAGGCGGGGT
DArT2013_1061412	239.558	TGCAGCATAGTATTATTATACCGCGTGATCTGGAACTAGAAGATGAGCACCCACCCTAGAAGTAGAAGA
DArT2013_1096166	239.891	TGCAGTGAATTAGTTGGTGCACGGTGGCTGTCCTTGGGCGGCATGACGGGAGGCGAAGGGGTCCGAGAT
DArT2013_1107953	239.891	TGCAGATGGAAAGAGGGAATCACGAATCAGGCCAAGGAAAATCAGGTAGTGGCCGAGATCGGAAGAGCG
DArT2013_1109861	239.891	TGCAGTATGCATATAAGTCATGATTTTTTGCGCCTTTAACACAGACCTCTGAAAAGTAGTTGGGCCGAG
DArT2013_1167414	239.891	TGCAGGATTTGCGCGGGCGTCCCCCACTCTAGCGCGGCCGTCCCCCACTCTAGCGCGGCCGAGATCGGA
DArT2013_1217058	239.891	TGCAGCTTCACCATCTGCCTGATGTGAGTGGGTGCAGCCAGCAGTGCACACCTTTTACTGTTCATTTAT
DArT2013_1219738	239.891	TGCAGCTCGCGCTTCCTTCCACCGTGTCATCTCCGACCACTCCTTCCTACGGCGATACCGAGATCGGAA
DArT2013_1240512	239.891	TGCAGGACCTTGAGTGACACAGAATAAGAGGAACGTACCCCACTCAAACGCCTCTAGCACCCGAGATCG
DArT2013_1267445	239.891	TGCAGCCTTGTGGTGAGCCCCTTCGTGGAGCCTTTAACGCTGACTTTTTGCAAGGTGATGGGGCGGAAC
DArT2013_1269378	239.891	TGCAGGTTTGCAACACGCGACGATGATGATATGCAGTCAGCTGGACGAGGTGCTGCTTCATAGGTGAAT
DArT2013_2279615	239.891	TGCAGGATGTTGCTGATCGATGACTAGCTAGAGAGGCGCATCTGTCTATAGGAGCGTGGGAAATTAATG
DArT2013_1035946	239.891	TGCAGTTATGCCAACCACTCGCCGTCTTTGTACTTCTCACACGTACATCTTGCCGAGATCGGAAGAGCG
DArT2013_1063289	239.891	TGCAGTTGACGCTCGCAATGTAAATACTTTTTCTCAATATTGGGGCTGTTAAATATCCGAGATCGGAAG
DArT2013_2281570	239.891	TGCAGTCTTGTCTTTGGTCCAATGCGCTCCACGAAACTCGAGACGCTCGAGGCGACAGAACGCCGAGAT
DArT2013_1107059	239.999	TGCAGTCCTTCCGAGTATGACACATGCAGAACATACTGATGGTCAAGATATCCAGAGGTCTGTGGAGCC
DArT2013_1108449	241.148	TGCAGGAGAAAACAAACTCTGACTATTGTGGTTTACTAGGCCTTTTGTGCCGAGATCGGAAGAGCGGTT
DArT2013_1055769	241.91	TGCAGCTGCTGATCTAGAGTATGTCTCCAGTAATCATCCTATAATTGACGTGCAACTGGTGGATTCCGA
DArT2013_1191874	241.91	TGCAGCTGGACCTGATGTACACAATGGGGAACCAGATTGTAAGTGTACATGGTCGTCAATGTCGGTTGG
DArT2013_1282527	241.91	TGCAGAGAGCTTCCTTTCTCGTACTCGTGACCACAAAGCTTCCTTTCTGGTGTCTCGTAGTAAAGCCAT
DArT2013_1078045	242.089	TGCAGCATGCATTGCATGTGCACACACATCCATCACCGACTAGCTGGTTTATTCAAGACTTTGCCGAGA
DArT2013_1003566	242.212	TGCAGCTTGGGAGGCGGCAGAAAGCTCGGCTTCACATGGTCATGGGCTCATGGCCCTGCTATCATACAT
DArT2013_1021962	242.212	TGCAGAGAGCAGGTTATTTGATGATCAGACTTCAAAGTTCAAACTTCTAGTAACAATTGTACAATTAAC
DArT2013_1049593	242.212	TGCAGGTGCAGGGCAAACATCTTGGGCCTGCCACTAATCTGAAGAAAACAAATGAAAGAACCTTTAGAA
DArT2013_1057537	242.212	TGCAGACAGTGTAGATCTGGAGGTCTTTGGAAGTTTCCGAGAGCTTGTTTCCCTTCAGCTGGACACGTT
DArT2013_1081992	242.212	TGCAGGGAGATGCTGCCGACAAGGCCCAAGGCAAGCAGACGTAAGGCAGTGACATGGCCTGGGTGCCGA
DArT2013_1107064	242.212	TGCAGTAGTCTGAATACTATTCTGTAGACCAAAGGATATATTAGATCAAATACCAAGGCAGTGTTCCGA
DArT2013_1110624	242.212	TGCAGGACTGCTAACATGGAGTGAGTACTGCACTTGAAACTGCAAGACACACTCCGAGATCGGAAGAGC
DArT2013_1115261	242.212	TGCAGTAACTCTGCCCCTACCTCTAGTCCATTCCGAATCAGTCTCCACGTATGGGTGATTACCTTCCCC
DArT2013_1115733	242.212	TGCAGATCTATTTCTCGCATTACGCGAGGCGGTACATTGCTCACGCCGAAGGTTTTCTCTTCGTTGGGT
DArT2013_1130665	242.212	TGCAGTGGCGGCATCCGCGTCTGACCAGACTGATCCAACTGCTGGAAGGAGTTGTTCCGAGATCGGAAG
DArT2013_1196792	242.212	TGCAGCCTTCGCCGTACCATCAGCGGTCAAAGCCGGAGGCAATGGCACACCAAGACTTTTTTGTACGTG
DArT2013_1205039	242.212	TGCAGTAACATAACATTTACTCTAGCCAGCCGATGCATAGACATGCAGGTGCCGAGATCGGAAGAGCGG
DArT2013_1222960	242.212	TGCAGAAGCTGGCGGACAGGAGCTAGCCCATGGTCTTCGTCGCGTATGAGCCGAGATCGGAAGAGCGGT
DArT2013_1228485	242.212	TGCAGTGATTGCATGTGTTCTTGGTAGAAAGACTGTTGCTTCAGATCTTCAGGGCATATGCTCTAGAAG
DArT2013_1229140	242.212	TGCAGGAATAGGAAATCAAATAAATTAGTTGGTTGCAAGAACGAATATAACAACAGAACCAAAGAGCAA
DArT2013_1250132	242.212	TGCAGAGGCATCTTGTGAAGGTACACGGAGATTGAGGAAGCTTGGACTGCTTTAGAGTAGGTTAGTGCA
DArT2013_1268778	242.212	TGCAGGCCGTGGCGTCGCTGCTATCTATAGTTCCCACGGATTTCCTGAACACAAGCAAATGATGACCGC
DArT2013_2275760	242.212	TGCAGTTACGTCCGAGTCATTTTCTTTCTCTGAACTCTGAACATGTCAACAACACGAGGACACCCAACC
DArT2013_2322344	242.212	TGCAGCACCGCTTTTCCCCATCCCATTCGCATCGATCTAGTTGTGCTGCGCCGAGATCGGAAGAGCGGT
DArT2013_2323229	242.212	TGCAGCACTTGCCAGATTTATGTATGCTCGAAGGATTGTCTTCCCTCCAACTTCACCACGTACATTTGA
DArT2013_1069373	242.212	TGCAGTTGGGCCTGTTATTAGTCTTGCTCTAAGAGAAATGCAATTTGTCCAAGATGAACACCGAGATCG
DArT2013_1107230	242.212	TGCAGGAGAAGCAGATAGTAATCCTTTCCTGCAAGGGAATGAGAGAAGGCAAAAATTCCCAAACAGCAG
DArT2013_1090557	242.255	TGCAGGTGAGGTGGTCTTCAACTAACAAGCCGCCCAAAAATTACTTGCAGGTTTTGGACTGCTGGCTTC
DArT2013_1110743	242.255	TGCAGCCGCATGGAAAGCAGCGAGATTCTTAATTGTTCTAGGTTGCCGTTGAGACGCGCCAAGTGAACA
DArT2013_1115208	242.255	TGCAGATCAATTTAATGGAGTGGTGCTTACCACTGAGAGAGAGAGAAGAGGCGCCAAATTAGTTGAGGG
DArT2013_1122399	242.255	TGCAGTGACCTATGAGAAAAAGAACTAATCAAGACTAACCGTTGATGGATTATTTTTATAGAATAAATC
DArT2013_1265599	242.255	TGCAGCCACGTGGTCAATTGAAGGTTGAGCCACGGCTGGGCTTTCTGGCAGTTCTGGCCTGCCTGCTGG
DArT2013_1390572	242.255	TGCAGACGTGGCCGATTTGATGACCTCCTTACCTGCTATTAACTCTGATTCCAGTAGGACTAAGTGCCT
DArT2013_1120696	242.255	TGCAGCGATCCGATTTCATCGCGCCATCCCACGTTGATCGCATCGCTAGCATGCCACACTGACCGAGAT
DArT2013_1255360	242.335	TGCAGGGCTTGGGACTCGTCGGCACCATCTGCCCGCAGCTCGGCAATCTGACCCGCCTCCGCACCCTCA
DArT2013_1152394	242.669	TGCAGCTCTACCGACAGCGCCCTCTGACAGTGGCAAGGGGAGGGAAGCATGAGTGGTTGGAAGGGCGCT
DArT2013_1161277	242.76	TGCAGATTAATCGGGGGAAGAGGGAAGAAGGAAATCAGGGAAGCTGAGATCTGGGAAGGAAGAGGAGCC
DArT2013_2290028	242.76	TGCAGAGGCCGAAATGAAAGCCTCTGGTGCACTGGGCCGTCAGCCCATTCCAGCACTAAAGGAGTTCGA
DArT2013_2333343	242.76	TGCAGAGCGGCGTCGCCCCGTTGTATGCATGTTGCCAGACTCCCGTGACTCAAGATGCGGCAGCAGTGT
DArT2013_1164965	242.866	TGCAGCTGAGGGTGCGGCGTCTCTTCCCGATTGGTTCTGCTCATCTGGGCCGAGATCGGAAGAGCGGTT
DArT2013_1254477	243.519	TGCAGATGTGCTTGAACACCGGCACATGCCAGATTCAGATGCATGCAAGATATGTGGAGCTCAAGATTC
DArT2013_1127494	243.897	TGCAGAGCACAAGCAGCAGCGGTAGCGCACATCACGGAATCACGATGGCCGAGATCGGAAGAGCGGTTC
DArT2013_1400050	243.897	TGCAGACGGCGGTTGGAGCTGGAGAAGAAGGGGAACCAAAAAATGGTTTGGACGTACGGGACCGAGATC
DArT2013_1665860	243.897	TGCAGATTATATAGCCCTCCCATGTCTTGAAAGTCTTAGTATTTTTTCTTGTGCAATAACGGGGAAGTG
DArT2013_2322365	243.897	TGCAGTAGTGAGCTTACAAAAGCATAAACCTGTTTTACCTTACGGATTTGTTATTTTGTAGTCGACTGT
DArT2013_1067809	244.214	TGCAGGATTAGGATTTGTACAGTTTCTGCTGATCCTACTGCTCTGTTAGACCAACCAAACAAAAAAGAG
DArT2013_1079689	244.214	TGCAGAGAAGAATCAAGGCTCTGTGTTGCTTGTGGTGGAGAAGAAACCACTTGGTGCTGTTCTGGAAGG
DArT2013_1114543	244.214	TGCAGCCGAGCCGTCCAGCGAAGAGAAGGCCCCATCCACTAATAGTGCAACCCGATTTGTCAGCGATGG
DArT2013_1114711	244.214	TGCAGCATCCACATTGATCTTCATCATATTGGCACTGGGGGCGATCCAGTGATTTGCTCGCTGTACTCT
DArT2013_1116334	244.214	TGCAGTGAGGAGACCCTATTCCTGTGACCAAGGGCAATTGTCGTTGGTGCGCACTCCAACCCCAGCACC
DArT2013_1137647	244.214	TGCAGATCGTCATGGTGCCACTGCGCCGTCTGCTGGATAGGCTCAGAGGGGACGAGGACGTGGCTCTCC
DArT2013_1137822	244.214	TGCAGTCATCCCATCTCCCACCAAGCAAAACGCTCAGAAAGAAAAACAAACCGCTCAAAAAAAAGAAAA
DArT2013_1137869	244.214	TGCAGACGCCAACAGAGTTGTATGCGCCACACACATCTCGCCGTTGGTTGCAAAAACAATCTTCTCGGA
DArT2013_1139911	244.214	TGCAGATATGGTCGGTGGCGCCATGAGCCTCCTTCAGGTTCAGTCAGAAGCGCTTGTCTTCGGCGACCC
DArT2013_1140369	244.214	TGCAGCAATAACAATAGATAACATTTGCGCAATGTGTAGCAAGGACGATACATTCTGCTAGTACCACCA
DArT2013_1143557	244.214	TGCAGTCCCCCTTTTAGTGGAGGTCTGAAAAACGGTTCGTTTTTTTAAAGAAAAAAACTGCGTCTTATC
DArT2013_1239607	244.214	TGCAGATAGGTTGGCAATAGAAACAGGCATAACACCTTCAAGGTTGTTTTCTTCAAGGTCTAGTACTTC
DArT2013_1254554	244.214	TGCAGATTTCTGTTTTTGATTGAGGCACGTCCGTATTAATGCTGACCAGTGAAAAGGTAAGAAGATGTT
DArT2013_1254853	244.214	TGCAGGGCATGTGCTTTTTTTTTCTTTTCTAGTTGCTCATGCTCTGTTTATTTGTCTCATGTATGTAGT
DArT2013_1254883	244.214	TGCAGATTTGAAACAGCAGGCTGTCTAGACTGTTAGGTAATCCAAAAGCTAGTTTGAACTAGGTAAGTT
DArT2013_1255128	244.214	TGCAGCTGATTTGCGCTCCTCTCCATGACTGCCACTGCAAGATTTTTGCTACAGCCATGCTTATTTTTG
DArT2013_1255233	244.214	TGCAGGACGAGCAACAAGAGACCATGTTTTGTTTTGCAACAGAGCACGAAACTCATCACACATGGCTGC
DArT2013_1393135	244.214	TGCAGCAATGACAGTAGCTAACATTTGCGAAATCTGTAGCAAGGACGATACATTCTGCTTGTACCGCCA
DArT2013_2289889	244.214	TGCAGTAAACTCAAACATCACATCATTAACAATTGTCAGATCAAGGTAAACTCAAACAGTCGATGTTAG
DArT2013_3022882	244.622	TGCAGCTGCTATGCAAAAATCTAGGTGGCTCTGTTTCCGAGATCGGAAGAGCGGTTCAGCAGGAATGCC
DArT2013_1267597	244.733	TGCAGAAAAGTTGAGAACTAGTGCAGCTGCCTTGAATGAGCAGCAGAGCAGACCACAGGCCGAGATCGG
DArT2013_2261869	244.733	TGCAGTACTAATTACTATCAATAAAAAAATCGGCCGTTAATTACTAGTTTCATGTGCCTCCTCTGTTAA
DArT2013_1262934	244.733	TGCAGCAGCGTCGTCTCCACCCGATTTTGAGGGCCACTTCTCAACTTTCGCTGACGTTGGCTCGCCCTG
DArT2013_1216698	245.161	TGCAGCATGATGGCGCCGTTGTAGAACGGGTATACCTCATACCGCACGCTGCATCGCAGGCCGAGATCG
DArT2013_1218807	245.161	TGCAGGGTGAACAGTGAACGATTGGAGTCATAAATACAAGAGGGACTAATAAGACCGAGATCGGAAGAG
DArT2013_1219360	245.161	TGCAGGCTCCCGAGGACGATGGCAACATGCCTCCATGAACGACACTGTGGGGTTGGTGAGGAGGAGGAG
DArT2013_1282425	245.161	TGCAGCGACTTGAGGCCTGGTAAAGCTCCCTCTTGGATTTCCAGCTGATCAATCATGGATTCCACCATG
DArT2013_2306865	245.161	TGCAGCCTCGACGTGAGCCCTCTGCACAGGATCTTCACATCGCCATTTTGCAGCGAGACCGAGATCGGA
DArT2013_1253340	245.166	TGCAGAAAGATAGTCATTGGAGTACAGGGCGTGTCAACCTTGACTGTACTGGTTTTCGGCTGGTGAAGG
DArT2013_991875	245.477	TGCAGTATGCCTCTCTCTGTCTCCTAACTCGCGTGCAACACACTTGTCGGTGAGAGAGGTTTTAGTGTC
DArT2013_1725308	245.48	TGCAGTACATCAAATACGGAGTACCTCATTACAGGAGTGAATGATAAAAGAGACCTCCAGTTATTACAT
DArT2013_1042597	245.981	TGCAGTCGGTGTTCATAAATGCCTCAGCAACCCATCACAGTGCACAAAATCTCGTCGCCCCCGTATGGC
DArT2013_1108064	245.981	TGCAGAGTATGCCCCATTCGCAGTTAAGGTCCTCTTAATTTGGTCGCTATCATCTGTTAGGGTCACACC
DArT2013_1115628	245.981	TGCAGTCATCCATCACTTCCTCCCACAATTGTTCATACACATGTAAAAGCAAATATAATAGTAGCCGAG
DArT2013_1122016	245.981	TGCAGCAGTACCCTGACCATGGACTAAGTAGAGATGTTCGTCCTCCCATGTCCTTCTGCTAGCCCACGT
DArT2013_1130459	245.981	TGCAGTGATGAAACCTTCAGCGGACCATCGCCTTATCAGGCTTCCTCTTCTGATTGGGCGGCCACTTGG
DArT2013_1137883	245.981	TGCAGTTGTAGAAACAACAGGAATGCCCTGCAAAATAAGTAACGTTGAAAGATTAATTTTTCACAGAAC
DArT2013_1138611	245.981	TGCAGCACAGATAAGCCCAAAAGAAAACAAAAAAAGAACAAAAAGAAATAAATGCCGACACCGGTAAAT
DArT2013_1139162	245.981	TGCAGGTGAGGGGTCGGTTGGTTATCTAGCGAGACAAGAATCAGTAGCGGCGACATGTGTTTTTACTGG
DArT2013_1139444	245.981	TGCAGCCTCTTCTTCGCGGATGATAAACACGGGCGATGAAGCCGTAGAACCGTTGTCACGTCATGACGG
DArT2013_1154623	245.981	TGCAGCTAGTATGAATCGGATTTTGACGCTGCAACATGCAAGTCACTCCGAGATCGGAAGAGCGGTTCA
DArT2013_1159307	245.981	TGCAGTCAGTATTTATTCTATGGACTCAGCAACCCATCACGGCGCACACAATCTCAGAGCAACTGAATG
DArT2013_1210223	245.981	TGCAGAGAGGCGTCAAGAAAGATATCCAGTATCTCCAGAGAGAGCTGGAAAGCATGCAAGCTGCCCTCC
DArT2013_1235331	245.981	TGCAGAGAAAGCTTGCAGAAACAGTTAAAGGCAAGAGTCTCTTTCTCGTTCTAGATGATGTGTGGCATT
DArT2013_1236596	245.981	TGCAGATTGGCCTGATTGGGCTTCATTCCTACAGCGAACAGCTGATAGTAGCCGCCACTGATTTTGCTT
DArT2013_1237636	245.981	TGCAGCCTAAAGTTTGGTGCTGGAACGGTGGTGGATGGTTCTGTTTACTGGCCTTACCATGGCCAAGGA
DArT2013_1324463	245.981	TGCAGAATGCATAAATAAATATATCTTTACATGAGATCCATTCAACGGACACTCCTGCCGTGCATCCAG
DArT2013_1392087	245.981	TGCAGAATTCTGTTGCTGGTAGTTTTCCTTGTTGCTAGTGGCGAGGACTGGAGCAATTAGTATTTGGGA
DArT2013_1100376	245.981	TGCAGTGCACTACACAAAAATCGGTTTTTGGGATTTCTTCCCCGACTGGGAATACGTCCTGTTTGCAAA
DArT2013_1048275	245.981	TGCAGCAAAGCTCTACTACGTACGTAGTGGTATTAAATAGCCGTGCCAAAAATGCAAGCACCACTCACA
DArT2013_1058635	245.981	TGCAGCCAGGAAGCGTACGCGCGTGAAGGCAGTCCAATGGACGTGAACATGCTGGAGACTACAGGAAGG
DArT2013_1079991	245.981	TGCAGTGTATGTGGCATCAATAGGCCATGAGTTCAAGGAATGTGGTAACGGGATCCATGAGGAGAAAAA
DArT2013_1121608	245.981	TGCAGGTGTGAACAATGCTGTCAGGGTCATCAACACTGGCAAGGGCAAGCAGTAGGCACTAGCGCCTAG
DArT2013_1232283	245.981	TGCAGCTATGAGAGGCAGAGAGAGATACATGTTGGTGATTAGTTTGGCAGGCACAACAAAGATGGGTGA
DArT2013_1107990	246.145	TGCAGACTCTCATACAGTCTACATACGGTCTAGACTCTAGACTTTAGTCAAATGAAATTGTTGATGGCG
DArT2013_1116370	246.145	TGCAGGCTACCGACCGATGATCAAGCAGTGAGATTCACGGGCGCAATGAGGGCGTCGCCCTACAAATCA
DArT2013_1124722	246.145	TGCAGCACTGGAAATTCTGGAGATGTGTAGGTCCAGACATAGTTTCTGTCGTCAATTAACTGTCCCTCA
DArT2013_2289091	246.145	TGCAGAATCCGCCAATACAGAATTCTTGTTCTTCATGTCGCCTTTCGATTTCTCTGATGAGCTGCTGCC
DArT2013_1380762	246.606	TGCAGGAGCTCGGAGTCACCATGCGCCGCCGCTCGCCGTCGCCGTACAACGCCATGGGCAGTCCTCTCG
DArT2013_1104332	246.718	TGCAGAATGAACGGGTTTTCTCACTGATGAGTGATGATGGTCAGGGTGTATATATGCCCAGTTAGAGCA
DArT2013_1107229	246.718	TGCAGGAGATGAGTGAAGGCAAGAATTCCCAAACAACGGCTCAACAAGACAAGGCAATAATAGAGAAAC
DArT2013_1115829	246.718	TGCAGGCAAGTGTTAGACTATTTATTCTTACCTGTCCGTCACATGCAAAACACAATTGAATTATTGCAT
DArT2013_1282703	246.718	TGCAGTGTACCTTCTGAACAGAGCTCCCACCCTCAGCCTTGAGGGTGTCACACCGAGATCGGAAGAGCG
DArT2013_1284396	246.718	TGCAGAGCTCTGAAGATGAACATGTGAGCACGGCGACATCCACTCCGCGCCCGAGATCGGAAGAGCGGT
DArT2013_2277160	246.718	TGCAGGATCTGGGTCAAGAGCTTTTGCCTCAGAACCTTGTACGCGGCCTGTTCGAGGTAGGTGACGGGA
DArT2013_1108971	246.793	TGCAGTACACAACAGCAACGTTTGCAATAACTTTCACCAACCTGGCTCCGAGATCGGAAGAGCGGTTCA
DArT2013_1229112	246.793	TGCAGGGAACTCGGTGGCGAGTGAAACACTGTGCCGCAAACCACGAAACGAACGAGCTTATGTGCGAGC
DArT2013_1237738	246.793	TGCAGAGTTGTGAATTTGTCCATGAGCACCGTAAGGCGCACAGACTAGCTAGATCGGCCACTACACTCT
DArT2013_1127130	246.975	TGCAGCGTTCACAAGGACGGAAGGTAAAATTGTGAGTTACGATGCACTAACAATGGCTCATTGGATAAC
DArT2013_1684145	247.042	TGCAGTTTCATAGGCAAAAGAAATGAAAAAAGTAGCGCCCTATAACAAAGTAGCACCGAGATCGGAAGA
DArT2013_1228117	247.201	TGCAGCAGGTGTAGATGCACGGCTAGCTTTGCTCAATCAGGGTCTGAGCAACTGGAAAAAAGGTAAAGG
DArT2013_1035932	247.521	TGCAGAATCCAAGCGATTTCTCCGATGAGCTGCTGCTGGCTGCGAGCTTCTCCCATTGCTCAGCGTCAG
DArT2013_1043276	247.521	TGCAGGAGTCCCAGTCCCAGGGACTTCCTTCCTCGTACACCACATCACGGGACACAATCACACACTTGG
DArT2013_1134232	247.521	TGCAGGCAGTTGAAGAAGGATGTTACCATGGAGGCATCTGAGAAGCTTCGTGAGGTTCAACAATGTCTC
DArT2013_1138027	247.521	TGCAGATTCTTACCGCAGGAACCTTGGTTCTTGACTGGGGTGACGGCACCCTTGGCCCTCCAGTCCACG
DArT2013_1209849	247.521	TGCAGTGCACATTTTAGAAGACATTAATTAAACCAGGGCTCTTTTCATAAATTTGCGCACCTTTTTTTC
DArT2013_1261194	247.521	TGCAGAAGGGTCGCCTCGGAGCCCTGCCCAATGTGCAACGCTTTCCGCAGCAAGATGCTGGACAAGGTT
DArT2013_1267095	247.521	TGCAGATTCTTACCGCATGAACCTAGGTTCTTGACTGGGGTGACGGCACCCTGGGCCCTCCAGTCCACG
DArT2013_1268232	247.521	TGCAGCTCCTGCAAGGGTATAACATAAGCCAAAGTTCACAAATGACTGTACATATATGTGTTTACACGT
DArT2013_1271661	247.521	TGCAGACTTCCACGGCCATGATCTATACTTCCATGGCCACGGCTGGGCAATTATTCTATTCTTTGACAT
DArT2013_1285595	247.521	TGCAGCACACACCCTTGCCAATTGTGGTTCAATCTGACTCTTCATCGGCACTAGCTGCAATGACCGAGA
DArT2013_1379765	247.521	TGCAGTTTCCCCATCTCACGAGGGAGCTGTGTGAGCCCTCTGTTGCGACTCAGGTCCAAGGTCTCTAAG
DArT2013_1400769	247.521	TGCAGAATCCAAATACTAAACATGTTTTCATAAAGAACACGCAGCCTGCCAAACAAAAGGCAGAGGATG
DArT2013_2264325	247.521	TGCAGCATCTCGTTGCTCCACGGGAACCCGCCCGCCGCCTCCTCGTCGACGGCCTGGTCCACCCGAGAT
DArT2013_2283385	247.521	TGCAGGTGTTGGCGCTGCCGGTGCAGTCGAGCACCTGCTGGTCTGACATGGAGATGAGGTTGCCGAGAT
DArT2013_2303390	247.521	TGCAGCGACCTGGGTTCGAATCCCAGGCGCGCCCCTTTTATTTCTTCTATTGATATTTTAGCAGTAGCA
DArT2013_3025503	247.521	TGCAGTGCTGCTCTTGCCGACATCCGCGCTCCATGGGTCCGAGATCGGAAGAGCGGTTCAGCAGGAATG
DArT2013_1378648	247.521	TGCAGGGCCTCTGAAACAACAAATCACCTCCTTTTTGATTGCAGCCGTGTCGCCCACCTTTGGCGCGGC
DArT2013_1218947	247.521	TGCAGGCTGCCTCAGCTTTGCTCTCTGCGGTACGATCTGACCATTTCCATTCGCCCGAGATCGGAAGAG
DArT2013_1265798	247.521	TGCAGCTCCTCCTTGCCGTGCGGCCGGGACGACGGGCTACCGCCAGGGTCATACATCTCCGAGATCGGA
DArT2013_1043844	247.642	TGCAGCAAGAACTAAGACCAACATCTTCTTACCTACTTGGATGTATCATTTGTGTGTACGTGTACACAC
DArT2013_1137345	247.642	TGCAGATGAATCGGGGGAGGTGGGATGGCGGAGATCACGGGAGGTGGGAGAGAAGGGGAGGGACTCGGG
DArT2013_1213345	247.642	TGCAGCAAGAACTAAGACCAATATCTTCTTACCTACATGGATGTATCATGTGTGTGTACGTCTACACAC
DArT2013_1281966	247.642	TGCAGAGGCATCTTGTGAAGGTACGTACATGGAGATTGAGAAAGCTTGCAGTGCTTTAATACAAGTTAG
DArT2013_1201394	247.642	TGCAGTCTTCACAGGGTTCGGAGCCGACCCTCTTACAGGCTTGGCAGACCAAGGCCGAGATCGGAAGAG
DArT2013_978829	248.095	TGCAGGAATGTGTATTTTCTTTTAGTTATGATGAAGTCGGTCGTAACCTCCTTCAGAGAGTAATTTGTG
DArT2013_1117838	248.095	TGCAGTGCACTAGACAAAATCGGTTTTGGGGAACTGGGAATACTGCTTGCAAAATTAGGATTAGGGTTT
DArT2013_1119158	248.095	TGCAGGTGCACTAACCACTAGGACACCAACTCACTTGTCTACAAATACATGTTACATTCTTTTATTGTT
DArT2013_1151425	248.095	TGCAGCCAGTAGTGGCCGACCTGCTTGTTATCCCCGTCCACGTCTCGGATATTCCCCAGGCCGAGATCG
DArT2013_1178680	248.095	TGCAGTTGTACGAGTCCGCAGCGTACACTCGTGCCTCACCCGTGGCGACTGATATGCTCACCAGCTCCA
DArT2013_1193264	248.095	TGCAGCTGGAGAAAAACTACGCGTATAGCGGCCAGCAGGGCGCCTGCCGCAGCAGTGACGCCGTGGCAA
DArT2013_1196161	248.095	TGCAGCTTGTACTCGTCCGCGAGGAGGTCGCCGAGCTTGAGGAGGAGGCTGCCCATGGGCCCCGTCTCC
DArT2013_1229152	248.095	TGCAGCTTGTACTCCTCCTTGAGGAGTTCGCCGAGCTTCAGGATGAGGCTGCCCATGGCCCCCGTCTCC
DArT2013_1258302	248.095	TGCAGGCCACCAGCGCTAGAGGCTCCTTCTCTGTATCTTCTTCCCTCACCATTGTCAATGCGCTACAGG
DArT2013_1269696	248.095	TGCAGGATTAGTGCTTGCGATGAAGTGATAAAGAACTTCTGTGAACTGTTGCCTCCGAGATCGGAAGAG
DArT2013_1280317	248.095	TGCAGTATTATAATCACAGATATAAGAGACAGTATCCACCTTTTGCATGGATCAGACCAATATACCAAC
DArT2013_1377726	248.095	TGCAGTGGCTCACGCTAAGGCGCGAAATTGTCCCAAGAAAGCTCATAGCCATCATCAGTGAAGGGTTCC
DArT2013_1377828	248.095	TGCAGGCTCAAAGAGCTACCACGTGAGATCGGGAACCTCCAGAATTTGGAAAATCTGAACTTGCATCAC
DArT2013_1378196	248.095	TGCAGGAGATTACGGGGCACGGGAAGGAGAGGAAATAGAGAAAGACAGCCGCGTGCCCATCACGAGCAT
DArT2013_1378925	248.095	TGCAGCATTTAGAGACTCTGTACCTGGGCTTTAGCACCAGGATCAAGGAGTTACCACGTGAGATTGGGA
DArT2013_2303867	248.095	TGCAGGGCCATGGCGTCCTTCTCTGGTAGCAAGAAGCCCAGGCGGAGATGCTGCCCTCTCACGTTAACA
DArT2013_2322484	248.095	TGCAGCAATGTCTACATAGCTTTGTCGATAGGCATTTCAATCTACAAGGAAAATTAGAAGCTCACGTGG
DArT2013_3023689	248.095	TGCAGGCCTCTCTCTTCTTACACCCTCTTTAATTTCTTGGCCCGAGATCGGAAGAGCGGTTCAGCAGGA
DArT2013_3027897	248.095	TGCAGCATCTCGCTGCTCCACGGGGACCCGTCGGCATCAGCGCCGAGATCGGAAGAGCGGTTCAGCAGG
DArT2013_1013014	248.095	TGCAGAATTTGAAGCGGCTGCTCTTGAATGCTACAGGGGTGGTGAAGATACCAAGGGAAATCGGAGGGC
DArT2013_1091668	248.095	TGCAGAAACTTGGATGTGACTCAAACTAAACGTGGGTTAGTTGAGTAGTAACCGAGATCGGAAGAGCGG
DArT2013_1235993	248.095	TGCAGCCACGGTTGGTCAATCATGGCCATGGAGCTGTGCTCAGATTGTTCAGGGATAATCTCCTGGTGG
DArT2013_1259245	248.095	TGCAGCATAATCCACGCCACCTACCTCGCTCTTTGAGCAGCCAACAGCATCAAAGTCTCCTCCTTGGCT
DArT2013_1259501	248.095	TGCAGGCGCATGGTGAGAGCACAGCCACGTAATCAGTGGCGGAGCTAGGAAGAAAAAACTGGGCGGGCC
DArT2013_1116352	248.095	TGCAGGTTTTTGGGCAGGACAACGAACGCATGTTTACTCTCTTTTTGTACCATGAGTGCTCCCCGAGAT
DArT2013_995839	248.111	TGCAGCTCCGCGCGGAGCATGCCCACCAGCTTCTCGCCGTCGTTCAGCACGATGTCCTCCAGCGCGTTC
DArT2013_1006745	248.111	TGCAGTAGTACGCAGGGTGCAGCAGCGGCCACGGCTGGGTGAGGACCAGCGAACATGGGCGGCACTGAA
DArT2013_1009996	248.111	TGCAGCCATCGTGGAGGTACTCAAGCCCACGAGCGATGGCAAGGGCGGCCTCGGCACGCCAGCACCACG
DArT2013_1012420	248.111	TGCAGCTCCTCCTTGCCGCGCGGACGGGACGACGAGCTGCCGCCATGGTCATACATGTCCGAGATCGGA
DArT2013_1032092	248.111	TGCAGCCAAAGATGAATCATCTACAGTGACGTGCCATGTGTAAGTGGAACACACGAATGTGAAATTAAA
DArT2013_1034368	248.111	TGCAGAATTTGAAGCAACTGTTGTTGACATTTATACCCGTGACGAAGTTACCAAAGGAAATGGTGGGGC
DArT2013_1071061	248.111	TGCAGCATTCACCTGTGTTTTTCTGTGGGAGGCAGATCCAGACCAAGAGACCCAGGATTCTGTGAGGTA
DArT2013_1071064	248.111	TGCAGCATGGCGTTGCTCCACGGGAAGCCATCGGCCTTATCGCCCGCCGTCTTCTCCGACGACGGCACG
DArT2013_1074629	248.111	TGCAGACTAACTCCAACGCATGCACGCACACCACACAACGCATGGTATATTGCTAACAATCTCCCCCTA
DArT2013_1076160	248.111	TGCAGTCATTCCGTCTCCCACCAAGCAAAACCGCTCACAAAGAAAAGCAAACCGAGATCGGAAGAGCGG
DArT2013_1081652	248.111	TGCAGCTTCCCGTGCGCGGCAAGAACGACCGCCGTCTCCCGCCGTAGCCTGAGCGTCCGAGATCGGAAG
DArT2013_1086847	248.111	TGCAGAACACCTATCCCATCATTGCTTGGATCCAGATTCACACACAGACTGTACGCAAGTTCACAAACT
DArT2013_1087721	248.111	TGCAGAAAACATATAGCAATGCAATCTGCACCAGTCCGTCACTCTCCATTGCTTCTGTATTATCTTGTT
DArT2013_1096216	248.111	TGCAGAATTTGAAGCGGCTGCTCTTGAGTGGTACAGGGGTGGCGAAGATACCAAGGGAAATCCGAGATC
DArT2013_1106130	248.111	TGCAGTCATCCCATCTCCCACCAAGCAAACCGCTCACAAAGAAAAGCAAACCGCTTAAAAAAGAAAAAC
DArT2013_1111968	248.111	TGCAGGGCCTGTGCTTTTTTTCTTTTCTTTTCTAGTTGATCATTCCCTGCTCTGTTTATTTATTCCATA
DArT2013_1113275	248.111	TGCAGAAGATGCAAGACTCACCTGCCGACAACGTTGGGACCGTTTGCTATCTCCGAGATCGGAAGAGCG
DArT2013_1113583	248.111	TGCAGGGACTAGCACTACGGCAACAGATACTGATTACATTACCCAAGAGGTCCCCATGGGAAGCGAACC
DArT2013_1114982	248.111	TGCAGCTTCTGGCACACCCTTGAGTTGACTAGACACAAGCCTCTCCACACGTACGCAACCCGAGATCGG
DArT2013_1116732	248.111	TGCAGCCTTCTCGCCGTCCATAATGTCCACCTTGGCCATGCCACGGGTGCGCACGCCTTGCCTCGCCTT
DArT2013_1117243	248.111	TGCAGTCATTCTTATTCTTTTTCGGTGAAAAGGCAGGGCCACTGCTTGCGATTAGGAAAAGAAAATATT
DArT2013_1117297	248.111	TGCAGGAGGCTCCCCTCTTGCCGCCGTGCTAGAGCAGGGTCGCCGACAATGACAAGGCTTCTGGATTTT
DArT2013_1123086	248.111	TGCAGCGAATCATGGCGTGATAGAGCCCCTCTTGTATTTCCAGCGCTGTCATGACTTCTACCATGATGC
DArT2013_1123204	248.111	TGCAGAAAATTCCGAGAGCCCAGTAGCATCACCTATTGATATGATGTTATCAATCACAACGGCACCCAA
DArT2013_1125075	248.111	TGCAGCATGTGTATGCCACAAGCAAAAGCATGTCAACTACTAGTACATTAGACTAGACTTGTGTGTGTG
DArT2013_1132131	248.111	TGCAGACGAGAAATGTGAGGTAAGAGAAGAACAAATCAAGTGGGAATCCTATTCAAGACAAATGTTGAA
DArT2013_1133364	248.111	TGCAGGGTGATGAAATCTGCTGATCGGGATTTATTTTGACAGCGCAATGGCTGATAGTAGTGGCTCCTG
DArT2013_1147015	248.111	TGCAGAATTTGGAGAATCTGAACCTGCATTGCACCAAGCTCAAAGCGCTGCCTCGGGAGATTGGAAAGT
DArT2013_1192089	248.111	TGCAGAAATGACAGGAAGCTATCATCATGAAGAAGAATAAATCAGTACTACTATAATGGCAGCACCTCA
DArT2013_1197770	248.111	TGCAGTCTTCACAGGGTTCGGAGCCGACCCTCTTACAGGCTTGGCAGACGAAGACGGCGTATGGCCTTG
DArT2013_1198678	248.111	TGCAGACGGCAACACAGCAGCAACCCAATGTAAAAGCAGTACGTACAAGGAATGTACAGTAGCTCTACA
DArT2013_1200924	248.111	TGCAGGAAGAGCATCAGGCTCGTCGTCGCCATGCAGCCCCGCCACACAGCACGGGGAATCAGCGAGCTC
DArT2013_1210979	248.111	TGCAGCTTGCCGTGTACGTAGCGCGGGGGAGCTGCATGCAGTAAGTAAGCCGTTGAGATCCGTTGAGGC
DArT2013_1211532	248.111	TGCAGCTGATTCCTGGACAGCGATAGCATATTCACAGATTGACAGTTTCTCAGTCCATTTACGAATTCC
DArT2013_1218132	248.111	TGCAGAATCCACGCAAAGAAGCATGATCCGATCCCTAAGCAGCATTAGAAGTTTAGAACAGAAGCAGTG
DArT2013_1228035	248.111	TGCAGTTTGTACTCCGCCTTGAGGATTTCGCCGAGCTTGAGTATCAGGCTCCCCTTGAGTACAAGTTTC
DArT2013_1230792	248.111	TGCAGGACGGCAGCCCCGTCGTGACACACTGGGAAGACGACCGCGACGGTGCGAGGTTCAACCGTGGCA
DArT2013_1233966	248.111	TGCAGTTGTTTGTGATACGAGGAAATTGAATGGAAATTTGTGGGTATGAGCTAACAATTATTAGTTGAT
DArT2013_1234625	248.111	TGCAGAAAAGTTGAGAACTAGTGTAGTTTTCACTTTTCAGCTGCCTTGAAGGAGCAGCAGAGCAGACCA
DArT2013_1270275	248.111	TGCAGACTAGAGTCAAGGAAGACGTCAAAGATCTCAATAGAGAGCTGGAGAGCATGCAAGCTGAGCCGC
DArT2013_1282699	248.111	TGCAGTTGCAGGGTCGGAATCGCCAACGAGGTGGGCGATGAAGTTACATCCGATGGCCACGAAGACGTT
DArT2013_1283016	248.111	TGCAGCTGATATGTAAGGATGTCAGCGGCATGATCCATAACTCACGCACCTGAGGCCGTACGGCGGCAG
DArT2013_1378508	248.111	TGCAGGTAATCAAGTTTTTCTACCAACGGTATGCCTTTTTGGCTCTCAGTGGAATACCCACGCCTGCCA
DArT2013_1383037	248.111	TGCAGTATGTACCAATAGAGCACAAAACCTTTCGCCTTCTGTGAGATGAGACATAGCTTTGTCTCAATG
DArT2013_1401663	248.111	TGCAGCCAGTAGTGTCCGACCTACATCAAGTTTATTAAGCTCAGTGGAACGTTCCAGCACATAGGGAGA
DArT2013_1403892	248.111	TGCAGAGGATAGATGACGGACATCCATGGAAGAACAAGGTAGTGAGGATCAGGACATCTAAGAAAGATT
DArT2013_1671370	248.111	TGCAGTCGAGGCGGCGAGTTCACATCTTCAGAGTTGGTCGCGTACTGTGCAGATCATGGCGTTCAGCAG
DArT2013_1737687	248.111	TGCAGCGGTGTCCTCTCGCCGGTCTTCTTGCATGCATACTTGCATCGTTGCGACGGAGCCGCCGAGATC
DArT2013_1769851	248.111	TGCAGTGGTTACAGATTGGGGAACCTCACAAGCTATCGCTGGACTGTTGTTTGCTCCCTGCCTGCACTT
DArT2013_1862052	248.111	TGCAGGGCTATGGAAATCGGTGCGCTGATCGTGTGCATACGGTACATGGCGCTGCCGAGATCGGAAGAG
DArT2013_2255785	248.111	TGCAGGTTACTTGATGATCAGACTTCAAAGTCCAAACATCGAGGAATGTATATAATAATGCAATAAAGG
DArT2013_2276603	248.111	TGCAGTTTTTTGGATAAGAACTATGCGGAGGAAGGGGACGAACATAGGACTCGATCTGGACGGTTGGAA
DArT2013_2276744	248.111	TGCAGGTCGCTTAATCGCATCATGAGAGTTAACTAAACACTTGTTTCGACGGTGCTTGGTGGTCACCGA
DArT2013_2277207	248.111	TGCAGGCAGGCGATCGATGGGTTAATTTCTTCTGCTGCTGGTAGTACGTAGTTACTACGTACTTTCTTT
DArT2013_2278408	248.111	TGCAGTTCACGGTTAAGCAGGCAGAGATTATACTGTTTATCGACTGCTGCCGCGCCACTCCCTCTGCAA
DArT2013_2290763	248.111	TGCAGCGATACAGAAGCCCTATCAGCATTCTGAGCTAATATACATGAAGAATGGCTTTACATGGACCTC
DArT2013_2297391	248.111	TGCAGCGCCCGCAACTAGGCGGCCAAGCGCGCTCGCTGAGACGGCCACGCTCCTTCCAGCCGTGTGGAA
DArT2013_2302980	248.111	TGCAGTGCACTAGACAAAATCGGTTTTGGGGATTTCTTCCTCGACTGGGAATACATAATGTTTGCAAAA
DArT2013_2303760	248.111	TGCAGTATTTGGAGACTTTACAGATAAGCAAAACATCGATCAGAGAGTTACCCACTGAGATCGGGGACT
DArT2013_2322231	248.111	TGCAGGATTCGAACCTAGGTCCTCCAAGAATTAGAGCAGCCTCAGTAACCAACTGGACAACCGAGATCG
DArT2013_2322395	248.111	TGCAGGAGATGCTCAACCTGGAAAACCTCACGCTAAGGTTCGACGCCATCCCAAGAAAGCCCATAGCCA
DArT2013_983185	248.111	TGCAGTCCAGTAAATATTGACAGCCACGAGGATATTCCCAGGGTTGAATCGCCCGAATTCATGGTCCAT
DArT2013_1052291	248.111	TGCAGAAAAGCCCTAGGTGCCGCGTGCAGCGACCCCAAGAAAGATACAATCCCCATGGGTGGATACGGT
DArT2013_1124226	248.111	TGCAGGTCCCCAATTTCATTGCCTAGCCTTGTGATGCTTGCCGCACACACCTCCAGTGCTTTCAAATGC
DArT2013_1249083	248.111	TGCAGCTGGTCGCCCAAGGGGGACTGGGTCGTCTTCTCCTCCACGCGCGAGATGCCGAGATCGGAAGAG
DArT2013_1124765	248.111	TGCAGATAGGGTTAGCGAGGAGGAGGTTGTCCCCGCGAAGAGGCAGCGTGAGGCTGCACCGAGATCGGA
DArT2013_1095942	248.111	TGCAGCACCAAATTGTTCTTGTTTTCTGTGATGGCTTGAACATGGGCTGGGGTAGGTTTCCTGGAGGCA
DArT2013_1114106	248.111	TGCAGAAAGACAGAAGCAATGGACGTTGTGGCAATCCCCTTTCATGGATCCGCCTGAATGTGTTGGCTT
DArT2013_1126127	248.111	TGCAGATAGGCTGACCCCGTGGAGATTGCAACAAACTAAGCAGAAGGAATCAGAGTTGCCGAGATCGGA
DArT2013_1194452	248.111	TGCAGGATCTCCCCAAGTCTCCTGATGGGCCTGATCACTTGAGATATCTCCCTGATTTGCTGGAACTTG
DArT2013_1221265	248.111	TGCAGTGCCACCCCTCAGCTCCCAACGCCCATATGATCCTCGTGGTGCGCCGAGATCGGAAGAGCGGTT
DArT2013_1132166	248.111	TGCAGAGCGCCGACGTGTTCTCCCAGGACCTCAGGGCGTGCTGACTCTGGTTGCTGAGGCTGGCTTTCC
DArT2013_2280903	248.434	TGCAGAGGGAGAGCTGCATCGACGGCCATCACAGTCAGTGGCAGAGAGGCAGAGGGCAGTGGTGCACAA
DArT2013_2303487	248.434	TGCAGGTAATAAAGTTTCTCCACCAACAACAAGCCTTTGTGGCTCTCGGTCGAATACCCACGCCTGCCA
DArT2013_1079948	249.287	TGCAGCAGCGGTAGAAGTGCGGCGAGAGAGGCGAGCACTGTGGGTCGCTCCGTCTCCATGACTAGCATT
DArT2013_1182592	249.393	TGCAGTTGTCTTCGTCGGTGGCGAGCTTCTCAATGATAAGCAAGCCTTGCAGCATCAGCTCCTTGTTGA
DArT2013_1218868	249.393	TGCAGGATGCCGCGAGAAGAGGCCGTGGGATGGCGCGGCACAATCGGATCGCAGCAGGTGGATCAGGAG
DArT2013_2255109	249.393	TGCAGCCTAGACTCCAGAGAGGTCGACCCAGCCTTGCTAGATTCATCGATGACTGTCGAAACGAAAGCA
DArT2013_1206671	249.462	TGCAGATCCTGCTTGCCGTGTGGCCGGGACGAGGAGCTGCCGCCAGGATCACCCATGTCCGAGATCGGA
DArT2013_1213866	249.462	TGCAGCAGCGGCGGTGTAGGTAGCATGCAAGTGGCTGCCTCTGCGTGTTGTGTGTATGTGTGTGTGTGT
DArT2013_2290556	249.462	TGCAGAGAGCAAAGCTCACCCCCCAGCAGGTTACTTGATGATCAGACTTCAAAGTTCAAACATCGAGGA
DArT2013_1243211	249.462	TGCAGCTCCTCTTTGCCGTGCGGCCGGGACGACGAGCTGCCGCCAGGGTCATACATGTCCGAGATCGGA
DArT2013_1137850	249.958	TGCAGGCACGGCAAGAGATCAACAAAGCGCCCAAGAGGACGTCCTGCCGTGCCTGTAGAGGACGTCCGT
DArT2013_1216098	249.958	TGCAGCTGGTTGCTCCTGCTCTGCCAAGAAGTGCATGACAGCCTCCACAGTTGCTCCTGATGTTGGCTG
DArT2013_2322488	250.12	TGCAGGTGGCGCTGAGGTCACCGTCGAGCCCCGCATCGTCCTTAGTGCTTTGCACCGAGATCGGAAGAG
DArT2013_1108370	250.448	TGCAGGAAGAGATGCATAGTACATGTCTTGCAGAGTTTTTCTTCTTTGTACAGATTGCATGGGTAATAA
DArT2013_1109708	250.448	TGCAGCCTGCGATTTTTTTGCAAATAATCCAAGGCCTTAGGCAACAACCTACCGAGATCGGAAGAGCGG
DArT2013_1117270	250.448	TGCAGGGCCATATGCAGCAATCCCGATCTCATCGCCAAGATCATGCCACCTATATACTCTGACACACTA
DArT2013_1124243	250.448	TGCAGGCAGGCAGCCAGATCTCCCCCTCTGCTCTCCACACTCCCCTTCCCCCAGATCCCTAAATTCCGC
DArT2013_1126161	250.448	TGCAGGAAGAAGCCCACACAGGCCACATTGGTCTCGTTACAGGAAGGCCGACGGTGAACTCCGACGCCG
DArT2013_1126379	250.448	TGCAGCAACACAACAGGGCATGCATTTTGACTGGATCGTGGTTCAGTAATTCAGATCCGAGATCGGAAG
DArT2013_1137759	250.448	TGCAGATTTAAACATGTAGTCCAGTCAGAGAAGACAAAAACATTCAGTATGTAAAATATCTAGCCATGG
DArT2013_1137786	250.448	TGCAGGCTGTGCAGCATGTAAATGATGAAAGATCTGGACGCCAACAACACCGAGATCGGAAGAGCGGTT
DArT2013_1138048	250.448	TGCAGGTATGAGCAGATTGAACAAGCAACATACAGAGTTACAGACGGGGCTGCTGCACTAACCAAGTGC
DArT2013_1138059	250.448	TGCAGCCCCAAGTGACAGGAACTAGGAAAAAACAACAATGTGCTATAGCCAGATGAACATTCATTACCA
DArT2013_1139978	250.448	TGCAGGTGCCTTCTCGGGATGTTAAATTCAGGATCTTGAGAGGGAACCTTTGTAAACAGAGGAGGTAGG
DArT2013_1159984	250.448	TGCAGTTTGTGAGTATGATTGTAAAAAATCTACAAAATGTAACCATTCTAGAAATCAGCAAAGAAGAAA
DArT2013_1192968	250.448	TGCAGACATTGATGAGTGCAAGCTCCTCCAGAATCCATGCTCAAATGGCGGGATCTGCAAAAACAGGCC
DArT2013_1217959	250.448	TGCAGAATCCACACGATTTCTCCGATGAGCTGCTGCTGGCTGCGAGCCTCTCCGATAGCTCACAGCCTC
DArT2013_1221721	250.448	TGCAGCGCTGTATACGAGCTCTGCTCCCTTTCAGCGACAAAGTAGGAACCCTCATTGAAGGGGATGAGC
DArT2013_1237760	250.448	TGCAGTATATACTAGTAGGTTACATGACACTTGCATCTCCATGTTTAAATTAGATTAAGGAAGCTCGTA
DArT2013_1252938	250.448	TGCAGCCCCTACTCACCTCACCTAATCAAGCTAGCTCTCTGTAATGGTTCCCGTTGTGGCTGTGTACGT
DArT2013_1254548	250.448	TGCAGTTTTCTTTGAATACTGTGAGCTTATCTCTTCCTAGTTAACAAGTGAAAGGACAACGCCGCCAGA
DArT2013_1254720	250.448	TGCAGATGTCCATGGGCGAGCCCGCTGTCTCCTCTGCCTCCGTGAATGGCACACCGAGGAAAGACACGA
DArT2013_1255322	250.448	TGCAGTCAGCTCACGGAGCACGGGCGCGTCGTTCGTGTGGGCGGTCGGTCCGAGATCGGAAGAGCGGTT
DArT2013_1255485	250.448	TGCAGCAACTATGATGACTGGTCACTTCTGATGAGGGCCACTCCGTAGACGCGCGAGCTGTGAGATGCC
DArT2013_1258217	250.448	TGCAGTTGTTGGCTAGCTGTGTTGCCCTGATCAAGAATCCACTCCAGGTTGCTCACAGCCTGCTCACTG
DArT2013_1258496	250.448	TGCAGAAGTCACTTCATGATCGCACTCGTCAACAACCCAGCTCCAATCAGAGGCGAAGGCAGTTGATTC
DArT2013_1260551	250.448	TGCAGGCTGCTATACCATATACATACATGCATGCATGAATGCTTATTAGCTTTTGTTAACACAGAGCAA
DArT2013_1269811	250.448	TGCAGTCGGTCGTGACTTGATCCTGAATCCTTGAACAAACCAGCTCTAGAAAGTTCAGATCCTGTAATT
DArT2013_1270167	250.448	TGCAGTAATAAGCTAGCTAGCTAGAATCAGCATGCATGCTACATGGTCCCGCCGAGATCGGAAGAGCGG
DArT2013_1271527	250.448	TGCAGATGCCCACAACAACCTGAGTGGATATACGTACGTCAGATATACAAAAATGTCGGAGCACGGCCA
DArT2013_1297368	250.448	TGCAGATTTGTGGTATTTCTTGAAAGCTTTCGGGGTCTTGTAGAGTCTTGCAAGATAAGGTATCTCTCC
DArT2013_1384702	250.448	TGCAGCGCTCAGACCTCACGAGAGGGTAAAACTGAAGACCCCGCCGCAGCCGACGCCACGCAGGCTTTG
DArT2013_2279530	250.448	TGCAGTTGCTCCAATGCTCGAGAACTCCCCATCTGGCAAAAGTCGATGGTTTCTATACCTCCACATGCA
DArT2013_2289481	250.448	TGCAGACTGCATCAGGCCATGTCGAGCTCGGAAAGAAGAGAGACCCCATGGCCAGCAAATCTCCATCTC
DArT2013_1254864	250.448	TGCAGGAAAACCAATACTCTCTTCTTCTTCTGATTCCGATGATGAATCGTCAATCTGTCCGCGTGCGCT
DArT2013_1138045	250.448	TGCAGGAGTAGAGAAGACACCAACATGCCAGCCAAGGAAGTCCCCGAGGTGATCAATTGTGACCCGAGA
DArT2013_1087266	250.448	TGCAGATGAAGAGGACGAAATAGAGAGTCGCGCAGGTGGTAGCCGCGCGCGCCCGATGGGGCTCGTGGC
DArT2013_1101964	250.448	TGCAGCACCTAAACCTACAACAACCGCTATACACTCCTCAGCCAAACAACAAATCTGCTATACTAATCA
DArT2013_1110384	250.448	TGCAGTTTAATGAATTACGTACATGGGAGTTTGTTTGAGTATCTATCTCAAACAACAAGGGAGACACAT
DArT2013_1124974	250.448	TGCAGGCAGGTTCTTCAGTCAGCCCAATCAAGAGCATCTTCGGAAGAAAGAAAATAAAGGCCGAGATCG
DArT2013_1140000	250.448	TGCAGGCAGCCAGATCTGCTCTCCAGTCTCCACACACACCCTTCCCCACAGATCCTAAATCCTGCCGCC
DArT2013_1202829	250.448	TGCAGTTTGTACTCCTCCTTGAGGAGTTCGCCGAGCTTGGGGATCAGGCTGCCAAGGGCACCTGTTGCA
DArT2013_1072893	250.448	TGCAGAAAGAATAAAAGGAAGCAGATGAAGATAATAAGTTTATGTCTTATCATGGCGTAGTGGTTGGTG
DArT2013_2315919	250.477	TGCAGTGGCCACCTTCTCTACCGCCGCTACAAGAAAAAAAGGGTCGCCCGCTCGAAAGAGGATGATTTC
DArT2013_1053128	250.531	TGCAGATTTAAATATGTAGTCCACTCAGAGAAGACAAAAACATTCAATATGTAAAATATCTAGCCATGG
DArT2013_1281736	250.662	TGCAGACATTTTGCTCCCGCTATCCTCCAAGCCTCCATGGATCCCCGCTCTGCCTGAATGATGGCCCCC
DArT2013_1082551	250.696	TGCAGCACAGCCGTGGCGCAACTGCGGCAACGGATGGGTAGGCAACTACTCAGCAGGCAGCACGTACGA
DArT2013_1083559	250.696	TGCAGGGTGATTGGAAGTCTACGCTATCTAGTGAATACCGGGCCTGACATAGCACTCCGTTGGCATTGT
DArT2013_1115063	250.696	TGCAGAGCAACAAGTCATTGCGTGTGATCCCAGTCAGATTCCTCGGCTTTGCACCAGCAGTCACATACT
DArT2013_1161147	250.696	TGCAGGAGATGCTGTGGTAGCATGATGAACATGTTTGACACAATGCATCGTATAGCAATTGATAATACG
DArT2013_1228636	250.696	TGCAGTAATAAGCTAGCTGGATATGCATATGGTGACTGGCTAGCTAGCTAGAATCAGCATGCATGCTAC
DArT2013_1233743	250.696	TGCAGCTGAGAAATGTGTGGAATGTGCTATATAAGCATATCAGTTCCGCTCCATTTTCACAATACTTGT
DArT2013_1234049	250.696	TGCAGCTGAGAAATGTGTGGCATGTGGCATTTCTAACCCGTTCCGCTCCATTCTCACCCTACTAGTTTC
DArT2013_1234574	250.696	TGCAGCTATTAGAAGCTAGCAGGACACAAGTGAAGCACGCACGCACTCACTACTTTGGAGATGCTCACG
DArT2013_1307597	250.696	TGCAGCTGCTGTATCGCCAAAGAGGTGGGCGATGAGGTTACATCCGTTGGCGACGAAGACGTTGTGCTG
DArT2013_2257337	250.696	TGCAGTTCCGAAACAGCGATGTCGACCTGCTGTGTTGAATGGCATGAAGAGCACATTAGAAACGACATC
DArT2013_2272541	250.696	TGCAGATTGATGAGAGGAAGATGTCGAGGCAAGAGTTTACAGCACTGCGCTAGCTTTTGTGGTTACTGC
DArT2013_1086403	250.696	TGCAGCGAGCGGAATTAGCGCGAGGAGGAGCGTCAATCCTCAAGGCGCCGAGATCGGAAGAGCGGTTCA
DArT2013_1230430	250.696	TGCAGCTCCACGCCATCCCATGGAAGCGGTCTTGCCGGCGCTAACTGAACTAACTGTAGAAAAGAAGAC
DArT2013_1228229	250.696	TGCAGTATAGATCATGTTTGCCTCGTCTGATCCTCGGCAGTTCTGCCAGTAGATAGTTTGGGCTAACAT
DArT2013_1249747	250.696	TGCAGGAGAATATGTTGTGTTGGCGCAGGAGCTGTTGCCGCTGACGCAGGCGTAGTCCCGAGGCGGCGG
DArT2013_1234115	250.696	TGCAGCTGAGAAATGTGTGGCATGAGCTATATATGCATATCAGTTTTGTAACAGCTGAGAAATGTTCTA
DArT2013_1128276	250.778	TGCAGATTGGGATTGGGATTGGGGGTTTGGGTCGGTGGCGGTGTACTCGTGCATGATCCACGGGGTGCG
DArT2013_1410785	250.778	TGCAGGATCTGACTGATGGAGCGCCGGCGTGAGTTCAAGGAGGAGGCCGAGATAGTAGATGAGGGGGAA
DArT2013_1180828	250.791	TGCAGCTTTCTTCACTTTACCGTGTACTGTGTGTAGGGACTCCAGTCCAGTTTAGGACAGAAGCAGTGC
DArT2013_1125499	250.938	TGCAGACAGCAAACTAGATTTGCTGGAAGGAAAAATATACGGTTCCGCCGAGATCGGAAGAGCGGTTCA
DArT2013_3022810	250.938	TGCAGAAGGAGCAAAATTACATATTCTACTGAACAAGCAAGCCGAGATCGGAAGAGCGGTTCAGCAGGA
DArT2013_1282123	250.998	TGCAGTTCAGCACATGCGTACCTTCGGGTGCACCGCACACGTCAAGCTGCTCAGGCCGAGATCGGAAGA
DArT2013_1357707	251.481	TGCAGCCCGCCGGCCCGGTGCAGCTTCCTAACATCGTCAGGGCAGCCAACGAGCCGAGATCGGAAGAGC
DArT2013_1103702	251.626	TGCAGTTCTGCCTGTGAGCACACACGCACTCAAAAACAGAGCATGCAGTAGTCCAGGAAATTGCATGTG
DArT2013_1117566	251.626	TGCAGATGTAGATGATTTTGCAGTCGGCCTATGCATCAGGGAGTGGTGCATGTACGTGTACGGTTCTTG
DArT2013_1126083	251.626	TGCAGCGCTTGAGGGGGTGCACTAGGGCGCGAAGCAAAACAACCACAGAGATGTGGCCCCTGGGGCACA
DArT2013_2277496	251.626	TGCAGATGGGATGGGGAGAGGAAAATCTCTCCGTGCTGCGTTATGGGTACCTGTACGTACGGGGCGATC
DArT2013_2278039	251.626	TGCAGCATGTATATATAGTTGAATGGTTCGACAAGTTCACTGCCCCATGTAGTATCTCTTTGGTGGTGT
DArT2013_3034547	251.626	TGCAGCATTTAGAGACCTTGGACCTGAGTCAAAACCGAGATCGGAAGAGCGGTTCAGCAGGAATGCCGA
DArT2013_1125687	252.06	TGCAGATGAGTTGTGTTGATATTCTCAGAGGATTGCCTGCCCTCACTGCTCTGTCGCTGTATGTGCGGT
DArT2013_984312	252.775	TGCAGATCCACTAGTTGAGGAATAGCCACGATAGAAGAAGGAAAGCTTCGTCTGCGGGCTGTGCGATCC
DArT2013_1115551	252.775	TGCAGATTACAACTATGCACACATTATAAAAGTGCAACAATTGGTTATATAAAATATTCCGCATCAACA
DArT2013_1122735	252.775	TGCAGGATTAAAGAATCAAGGTGTGAACCAGTTACTTTTCTTCAGCCTTCATGCCACTTGCATGCCCGA
DArT2013_1242229	252.775	TGCAGGTGATCTCCACCAACGTCGCCTGGCCAAAACCCTGGATTTAAACGGGCAGTGGACCTCCCACGA
DArT2013_2369579	252.775	TGCAGCTGCTCGACGGAATGGACACAGGTGAGAAGAGAGGAAAAACAGAGCAACAGGACAGACCCGAGA
DArT2013_1126255	252.809	TGCAGTAATTTACTCGTAGTTGGCAGGTACACAATACCATGGTTTTAAGCCTGTGGTTGTGTGGTTAGT
DArT2013_1252772	253.253	TGCAGTGGCGAGGAGCAAGGCGAGCTTGGCAATGGCGACTGAGCGGTGCATAGCGGAAGTCCAGTGCTG
DArT2013_1097904	253.411	TGCAGCGACTCCACCTACTATTCCCAATATGAGAGGAGAGGCCCCGGCGGCAAGGTTTGTTCCGAGATC
DArT2013_1698973	254.01	TGCAGCTAATACTAACCAACACCTCTATTGATTATCTTCCAAAAATCAAGCAATCAGCAGAAAGGCAAC
DArT2013_1245163	255.008	TGCAGGAGTTGAGAAGCGAGTACTGGCCGAGCTTGTTATCCCACCAGTGCGACGGGTTCTTTGCCCGAG
DArT2013_1388926	257.624	TGCAGAATCTTGTCCTCTTGCTTAACCCCTCGTACGGAGCCTTTTCACGGCTATTTGTCGGTCTTCCAG
