# Supplementary material for: The in silico identification and characterization of a bread wheat/Triticum militinae introgression line
Source: Plant Biotechnol J. 2016 Sep 16;15(2):249–56. doi: 10.1111/pbi.12610 (PMC5259550; doi:10.1111/pbi.12610)
Supplement: Supplementary file 5 — Table S2 The new 4A zipper, composed of 2132 loci, constructed using the CS‐based 4A specific DArTseq map and validated by reference to SNPs mapped using a panel of deletion lines. [file PBI-15-249-s006.xlsx]

## Sheet: GenomeZipper
Table S2: The new 4A zipper constructed using cv. Chinese Spring-based 4A specific DArTseq map The zipper was verified using Chinese Spring 4A-specific SNP deletion map and is composed of 2132 loci. In the column “block” are marked rice syntenic blocks as in 4A chromosome model on Figures 1 and 2. The column “translocations” shows approximate extends of the ancestral 5AL and 7BS translocations. T…
block	order	translocations	TM introgression	marker	cM	syntenic Bd genes	syntenic Os genes	syntenic Sb genes	4A uniqContig		QPm-tut-4A markers
1	1			-	-	Bradi1g72510.4	Os03g0181800	Sb01g045130.1	4AS_6009105
1	2			-	-	Bradi1g72517.1	-	-	4AS_5993949
1	3			-	-	-	Os03g0181600	Sb01g045140.1	4AS_5979030
1	4			-	-	Bradi1g72560.1	Os03g0181500	Sb01g045150.1	4AS_5977075
1	5			-	-	Bradi1g72650.1	Os03g0180300	Sb01g045220.1	4AS_5997030
1	6			-	-	Bradi1g72680.1	Os03g0180000	-	4AS_5974764
1	7			-	-	Bradi1g72690.1	Os03g0179900	Sb01g045240.1	4AS_5925969
1	8			-	-	Bradi1g72700.1	Os03g0179700	Sb01g045250.1	4AS_5995370
1	9			-	-	Bradi1g72740.1	Os03g0179400	Sb01g045260.1	4AS_6003347
1	10			-	-	-	-	Sb01g045270.1	4AS_5954960
1	11			-	-	Bradi1g72762.1	Os03g0178400	Sb01g045300.1	4AS_5928339
1	12			-	-	Bradi1g72780.1	Os03g0178200	Sb01g045330.1	4AS_4693994
1	13			-	-	Bradi1g72790.1	Os03g0178100	-	4AS_5981836
1	14			-	-	-	Os03g0177400	-	4AS_5933917
1	15			-	-	-	Os03g0176600	Sb01g045410.1	4AS_5972677
1	16			-	-	Bradi1g72900.1	-	-	4AS_5978473
1	17			-	-	Bradi1g72927.2	Os03g0175600	Sb01g045480.1	4AS_5945881
1	18			-	-	Bradi1g72950.1	-	-	4AS_5994125
1	19			-	-	Bradi1g72960.1	Os03g0174900	Sb01g045500.1	4AS_5928156
1	20			-	-	Bradi1g72967.1	Os03g0174600	Sb01g045520.1	4AS_5940626
1	21			-	-	Bradi1g72980.1	Os03g0174500	Sb01g045540.1	4AS_5946815
1	22			-	-	Bradi1g73030.1	Os03g0174100	Sb01g045570.1	4AS_5985466
1	23			-	-	Bradi1g73060.1	-	-	4AS_5991064
1	24			-	-	Bradi1g73110.1	Os03g0172000	Sb01g045670.1	4AS_6014044
1	25			-	-	Bradi1g73140.1	Os03g0171700	Sb01g045690.1	4AS_5996460
1	26			-	-	Bradi1g73150.1	Os03g0171600	-	4AS_5937729
1	27			-	-	Bradi1g73160.1	Os03g0171300	Sb01g045710.1	4AS_5952182
1	28			-	-	-	Os03g0170900	Sb01g045720.1	4AS_5967218
1	29			-	-	-	-	Sb01g045730.1	4AS_5943232
1	30			-	-	Bradi1g73190.1	-	Sb01g045740.1	4AS_5975837
1	31			4AS_5934912	0	-	-	-	4AS_5934912
1	32			4AS_5971673	0	-	-	-	4AS_5971673
1	33			4AS_6003679	0	Bradi1g73200.1	Os03g0170500	Sb01g045750.1	4AS_6003679
1	34			-	-	Bradi1g73220.1	Os03g0170300	Sb01g045790.1	4AS_6014744
1	35			-	-	Bradi1g73230.1	Os03g0170100	Sb01g045800.1	4AS_6013494
1	36			4AS_5957755	1.376	-	-	-	4AS_5957755
1	37			4AS_5999507	3.279	Bradi1g73860.1	-	-	4AS_5999507
1	38			-	-	Bradi1g73877.1	Os03g0167600	Sb01g046030.1	4AS_5943344
1	39			-	-	Bradi1g73890.1	Os03g0167400	Sb01g046050.1	4AS_5953097
1	40			-	-	Bradi1g73900.1	Os03g0167200	Sb01g046060.1	4AS_5981809
1	41			-	-	-	Os03g0167100	Sb01g046070.1	4AL_5223402
1	42			-	-	Bradi1g73910.1	-	Sb01g046080.1	4AS_4086091
1	43			-	-	Bradi1g73935.1	-	-	4AS_5958219
1	44			-	-	Bradi1g73970.1	Os03g0165900	Sb01g046120.1	4AS_5989965
1	45			-	-	Bradi1g74000.1	Os03g0165600	Sb01g046140.1	4AS_5940525
1	46			-	-	Bradi1g74030.1	-	-	4AS_6006557
1	47			-	-	Bradi1g74060.1	Os03g0165300	Sb01g046170.1	4AS_5951884
1	48			-	-	Bradi1g74087.1	Os03g0165100	Sb01g046200.1	4AS_5937796
1	49			4AS_6003446	7.229	Bradi1g73817.1	Os03g0168300	Sb01g045980.1	4AS_6003446
1	50			-	-	Bradi1g73810.1	Os03g0168400	Sb01g045978.1	4AS_5924595
1	51			-	-	Bradi1g73710.1	Os03g0169600	Sb01g045840.1	4AS_5933462
1	52			-	-	-	-	Sb01g045870.1	4AL_7130944
1	53			-	-	Bradi1g73730.1	Os03g0169300	Sb01g045890.1	4AS_5914723
1	54			-	-	Bradi1g73770.1	Os03g0169100	Sb01g045920.1	4AS_5947329
1	55			4AS_5993393	8.52767	-	-	-	4AS_5993393
1	56			4AS_6002974	8.52767	-	-	-	4AS_6002974
1	57			4AS_5937996	8.52767	-	-	-	4AS_5937996
1	58			4AS_6011131	8.52767	-	-	-	4AS_6011131
1	59			4AS_2538977	9.29	-	-	-	4AS_2538977
1	60			4AS_5998145	9.639	Bradi1g73790.1	Os03g0168700	Sb01g045950.1	4AS_5998145
1	61			-	-	Bradi1g73796.1	Os03g0168600	Sb01g045960.1	4AS_5992978
1	62			-	-	Bradi1g73802.1	-	Sb01g045970.1	4AS_5963452
1	63			-	-	Bradi1g74680.1	Os03g0156700	Sb01g046640.1	4AS_6005317
1	64			-	-	Bradi1g74700.1	Os03g0156500	Sb01g046660.1	4AS_6014362
1	65			-	-	Bradi1g74710.1	Os03g0156000	-	4AS_5982260
1	66			-	-	Bradi1g74750.1	Os03g0155300	Sb01g046700.1	4AS_5944714
1	67			-	-	Bradi1g74760.1	Os03g0154100	Sb01g046710.1	4AS_6014611
1	68			4AS_6013226	10.383	-	-	-	4AS_6013226
1	69			4AS_5949187	10.7583	-	-	-	4AS_5949187
1	70			4AS_6005844	10.7583	-	-	-	4AS_6005844
1	71			4AS_5989251	11.125	-	-	-	4AS_5989251
1	72			4AS_5947753	12.235	-	-	-	4AS_5947753
1	73			4AS_5986315	13.4057	-	-	-	4AS_5986315
1	74			4AS_5995990	16.458	-	-	-	4AS_5995990
1	75			4AS_5963015	17.264	-	-	-	4AS_5963015
1	76			4AS_6012630	17.264	Bradi1g74770.1	-	-	4AS_6012630
1	77			-	-	Bradi1g74660.1	-	-	4AS_5966247
1	78			-	-	Bradi1g74650.1	Os03g0157300	Sb01g046630.1	4AS_5999632
1	79			-	-	-	Os03g0157600	-	4AS_6001979
1	80			-	-	Bradi1g74607.1	Os03g0157700	Sb01g046600.1	4AS_5933784
1	81			-	-	Bradi1g74597.2	Os03g0157800	-	4AS_5936926
1	82			4AS_5949700	19.748	-	-	-	4AS_5949700
1	83			4AS_4293056	21.704	Bradi1g74590.1	-	Sb01g046580.1	4AS_4293056
1	84			-	-	Bradi1g74580.1	Os03g0158200	Sb01g046570.1	4AS_5952715
1	85			-	-	Bradi1g74547.1	-	Sb01g046525.1	4AS_5967119
1	86			-	-	Bradi1g74530.1	Os03g0159200	Sb01g046510.1	4AS_5924935
1	87			-	-	Bradi1g74500.1	Os03g0159700	Sb01g046480.1	4AS_5946935
1	88			-	-	Bradi1g74480.1	Os03g0160100	Sb01g046460.1	4AS_1275895
1	89			-	-	Bradi1g74450.1	Os03g0160400	Sb01g046430.1	4AS_6006599
1	90			-	-	Bradi1g71290.2	Os03g0198500	Sb01g043920.1	4AS_6012042
1	91			-	-	Bradi1g71320.1	-	-	4AS_5955411
1	92			-	-	-	-	Sb01g043960.1	4AS_5975043
1	93			-	-	Bradi1g71360.1	-	Sb01g044000.1	4AS_5979099
1	94			-	-	Bradi1g71370.1	Os03g0197100	Sb01g044010.1	4AS_6003680
1	95			-	-	Bradi1g71377.1	-	-	4AS_5997320
1	96			-	-	-	Os03g0197000	Sb01g044020.1	4AS_5942492
1	97			-	-	Bradi1g71400.1	Os03g0196900	Sb01g044030.1	4AS_5978839
1	98			-	-	Bradi1g71430.1	Os03g0196600	Sb01g044050.1	4AS_1660301
1	99			-	-	Bradi1g71465.1	-	-	4AS_5993672
1	100			-	-	-	Os03g0196250	-	4AS_5991716
1	101			-	-	Bradi1g71500.1	Os03g0195800	Sb01g044090.1	4AS_5930682
1	102			-	-	Bradi1g71510.1	Os03g0195500	Sb01g044100.1	4AS_5970687
1	103			-	-	Bradi1g71530.1	Os03g0195100	Sb01g044130.1	4AS_3930858
1	104			-	-	Bradi1g71540.1	Os03g0194900	Sb01g044140.1	4AS_5934774
1	105			-	-	Bradi1g71560.1	Os03g0194600	-	4AS_5996987
1	106			-	-	Bradi1g71575.1	-	Sb01g044190.1	4AS_6012417
1	107			-	-	Bradi1g71580.1	Os03g0194300	Sb01g044210.1	4AS_6008407
1	108			-	-	Bradi1g71610.1	-	-	4AS_6003594
1	109			-	-	-	Os03g0193225	-	4AS_5947282
1	110			-	-	-	Os03g0193000	Sb01g044280.1	4AS_4683180
1	111			-	-	-	Os03g0192900	-	4AS_5951030
1	112			-	-	Bradi1g71667.1	Os03g0192700	Sb01g044290.1	4AS_5948009
1	113			-	-	-	-	Sb01g044300.1	4AS_5952186
1	114			-	-	Bradi1g71680.2	Os03g0192600	Sb01g044330.1	4AS_5936784
1	115			-	-	Bradi1g71700.1	Os03g0192400	Sb01g044350.1	4AS_5946632
1	116			4AS_6013263	24.301	Bradi1g71710.1	Os03g0192300	Sb01g044370.1	4AS_6013263
1	117			-	-	Bradi1g71720.1	-	-	4AS_5938464
1	118			-	-	Bradi1g71730.1	Os03g0192000	Sb01g044400.1	4AS_5970279
1	119			-	-	Bradi1g71760.1	Os03g0191700	-	4AL_7141596
1	120			-	-	-	Os03g0191400	-	4AL_7155714
1	121			-	-	Bradi1g71790.1	-	-	4AL_7153094
1	122			-	-	Bradi1g71800.2	Os03g0191100	Sb01g044470.1	4AL_6278403
1	123			-	-	Bradi1g71810.2	Os03g0191000	Sb01g044480.1	4AL_4984961
1	124			-	-	Bradi1g71820.1	Os03g0190900	Sb01g044490.1	4AL_7150286
1	125			-	-	Bradi1g71830.1	Os03g0190800	Sb01g044530.1	4AL_7080164
1	126			-	-	Bradi1g71840.1	-	Sb01g044540.1	4AL_7144536
1	127			-	-	Bradi1g71860.1	Os03g0190100	Sb01g044560.1	4AL_7072469
1	128			-	-	Bradi1g71880.1	-	Sb01g044580.1	4AL_7148081
1	129			-	-	Bradi1g71890.1	Os03g0189400	Sb01g044590.1	4AL_7170710
1	130			-	-	Bradi1g71897.1	Os03g0189300	-	4AL_7072179
1	131			-	-	Bradi1g72007.1	Os03g0188000	Sb01g044660.1	4AL_7099893
1	132			-	-	Bradi1g72030.1	Os03g0187800	-	4AL_7074505
1	133			-	-	Bradi1g72060.1	Os03g0187600	Sb01g044710.1	4AL_7072259
1	134			-	-	Bradi1g72070.1	Os03g0187500	Sb01g044720.1	4AS_4524419
1	135			-	-	Bradi1g72086.1	Os03g0187300	Sb01g044740.1	4AS_5969408
1	136			-	-	Bradi1g72092.1	-	Sb01g044750.1	4AS_4789582
1	137			-	-	Bradi1g72110.1	Os03g0186900	-	4AS_6014284
1	138			-	-	Bradi1g72120.1	Os03g0186800	Sb01g044800.1	4AS_5974217
1	139			-	-	Bradi1g72160.1	Os03g0186500	Sb01g044820.1	4AS_5993184
1	140			-	-	Bradi1g72190.1	-	-	4AS_5929309
1	141			-	-	Bradi1g72237.1	-	-	4AS_6005537
1	142			-	-	Bradi1g72270.1	Os03g0185600	Sb01g044840.1	4AS_5967209
1	143			-	-	Bradi1g72350.1	Os03g0184300	Sb01g044930.1	4AS_5995129
1	144			-	-	Bradi1g72380.1	-	Sb01g044940.1	4AS_5955632
1	145			-	-	Bradi1g72417.1	Os03g0183900	Sb01g045000.1	4AS_5959767
1	146			-	-	-	Os03g0183000	-	4AS_6010640
1	147			-	-	Bradi1g72470.1	Os03g0182700	Sb01g045090.1	4AS_5995103
1	148			-	-	Bradi1g72490.1	Os03g0182400	Sb01g045110.1	4AS_6003589
1	149			-	-	Bradi1g72500.1	-	Sb01g045120.1	4AS_5959603
1	150			4AS_5929534	24.3405	-	-	-	4AS_5929534
1	151			4AS_5999311	24.3405	Bradi1g74780.1	Os03g0154000	-	4AS_5999311
1	152			4AS_5970882	25.652	Bradi1g74810.1	-	Sb01g046730.1	4AS_5970882
1	153			-	-	Bradi1g74820.1	-	Sb01g046740.1	4AS_5970163
1	154			-	-	Bradi1g74827.2	Os03g0152900	-	4AS_5960900
1	155			-	-	Bradi1g74840.1	Os03g0152800	-	4AS_6004033
1	156			-	-	Bradi1g74870.1	-	Sb01g046790.1	4AS_5950701
1	157			-	-	-	-	Sb01g046830.1	4AS_6000828
1	158			-	-	Bradi1g74922.1	-	Sb01g046840.1	4AS_6007956
1	159			-	-	Bradi1g74930.1	-	-	4AS_5976917
1	160			-	-	-	Os03g0152100	Sb01g046810.1	4AS_5983750
1	161			-	-	Bradi1g74940.1	Os03g0151700	Sb01g046850.1	4AL_7140977
1	162			-	-	Bradi1g65600.1	Os03g0289400	Sb01g038530.1	4AS_5949903
1	163			-	-	Bradi1g65620.1	Os03g0289200	Sb01g038550.1	4AS_5986831
1	164			-	-	Bradi1g65630.1	-	Sb01g038560.1	4AS_6012766
1	165			-	-	Bradi1g65650.1	Os03g0288800	Sb01g038570.1	4AS_5936831
1	166			-	-	Bradi1g65657.1	Os03g0288700	Sb01g038580.1	4AS_6013147
1	167			4AS_370910	37.178	-	-	-	4AS_370910
1	168			4AS_5943963	37.178	-	-	-	-
1	169			4AS_5986285	37.178	-	-	-	4AS_5986285
1	170			4AS_5990692	37.178	-	-	-	4AS_5990692
1	171			4AS_5937390	37.178	-	-	-	4AS_5937390
1	172			4AS_5989528	37.178	-	-	-	4AS_5989528
1	173			4AS_5930331	37.178	-	-	-	4AS_5930331
1	174			4AS_5941258	37.178	-	-	-	4AS_5941258
1	175			4AS_5968541	37.178	-	-	-	4AS_5968541
1	176			4AS_2652288	37.178	-	-	-	4AS_2652288
1	177			4AS_5942172	37.178	-	-	-	4AS_5942172
1	178			4AS_5942658	37.178	-	-	-	4AS_5942658
1	179			4AS_5925239	37.178	-	-	-	4AS_5925239
1	180			4AS_6007781	37.178	-	-	-	4AS_6007781
1	181			4AS_5954625	37.178	-	-	-	4AS_5954625
1	182			4AS_6010776	37.178	-	-	-	4AS_6010776
1	183			4AS_6014250	37.178	Bradi1g65700.1	Os03g0288300	Sb01g038620.1	4AS_6014250
1	184			-	-	Bradi1g65760.1	Os03g0287400	Sb01g038650.1	4AS_5971015
1	185			-	-	Bradi1g65767.1	Os03g0287100	Sb01g038660.1	4AS_5966966
1	186			-	-	-	Os03g0286800	-	4AS_5993838
1	187			-	-	Bradi1g65790.1	Os03g0286300	-	4AS_315691
1	188			-	-	-	-	Sb01g038740.1	4AS_5954939
1	189			-	-	Bradi1g65810.1	Os03g0285800	Sb01g038750.1	4AS_5980032
1	190			-	-	Bradi1g65850.1	Os03g0285100	-	4AS_5987750
1	191			-	-	Bradi1g67810.1	Os03g0254400	Sb01g040810.1	4AS_2275385
1	192			4AS_5930585	37.178	Bradi1g67840.1	Os03g0254000	Sb01g040830.1	4AS_5930585
1	193			-	-	Bradi1g67870.1	Os03g0253600	Sb01g040850.1	4AS_6001333
1	194			-	-	-	-	Sb01g040860.1	4AS_5994006
1	195			-	-	-	Os03g0253500	Sb01g040880.1	4AS_5932519
1	196			-	-	Bradi1g67887.1	Os03g0253200	-	4AS_3541096
1	197			-	-	Bradi1g67900.1	Os03g0253100	Sb01g040900.1	4AS_5948932
1	198			-	-	-	-	Sb01g040910.1	4AL_7152638
1	199			-	-	Bradi1g67942.2	Os03g0251700	Sb01g040950.1	4AS_5990652
1	200			-	-	Bradi1g67950.1	-	Sb01g040960.1	4AS_5945044
1	201			-	-	Bradi1g67960.1	Os03g0251500	Sb01g040970.1	4AS_5996324
1	202			-	-	-	-	Sb01g040980.1	4AS_6012337
1	203			-	-	Bradi1g67990.4	Os03g0244000	-	4AS_5969337
1	204			-	-	Bradi1g68000.2	Os03g0250200	Sb01g040990.1	4AS_5933134
1	205			-	-	Bradi1g68010.1	Os03g0250000	Sb01g041000.1	4AS_5931306
1	206			-	-	Bradi1g68030.1	Os03g0249800	Sb01g041020.1	4AS_5996726
1	207			-	-	Bradi1g68040.1	Os03g0249500	Sb01g041030.1	4AS_5989735
1	208			-	-	Bradi1g68060.2	-	-	4AS_5959371
1	209			-	-	Bradi1g68090.1	Os03g0248200	-	4AL_7087642
1	210			-	-	Bradi1g68097.1	Os03g0680500	Sb01g012000.1	4AS_5941708
1	211			-	-	Bradi1g68110.1	Os03g0248000	-	4AS_5974267
1	212			-	-	Bradi1g68120.1	-	Sb01g041100.1	4AS_5998428
1	213			-	-	Bradi1g68140.1	Os03g0247100	Sb01g041110.1	4AS_6014785
1	214			4AS_5927821	37.178	Bradi1g68160.1	Os03g0247000	Sb01g041120.1	4AS_5927821
1	215			-	-	Bradi1g68170.1	Os03g0246900	-	4AS_5951640
1	216			-	-	Bradi1g68180.1	Os03g0246800	Sb01g041140.1	4AS_5974854
1	217			-	-	Bradi1g68210.1	Os03g0241900	Sb01g041390.1	4AS_5978489
1	218			-	-	Bradi1g68250.1	-	Sb01g041370.1	4AS_5951999
1	219			-	-	Bradi1g68280.1	Os03g0243100	Sb01g041340.1	4AS_5933418
1	220			4AS_5958195	37.178	Bradi1g68310.1	Os03g0243700	Sb01g041310.1	4AS_5958195
1	221			-	-	Bradi1g68320.1	Os03g0243800	Sb01g041300.1	4AS_5932477
1	222			-	-	Bradi1g68350.1	Os03g0244600	Sb01g041270.1	4AS_6010790
1	223			-	-	Bradi1g68360.1	Os03g0244700	Sb01g041260.1	4AS_6012949
1	224			-	-	Bradi1g68380.1	Os03g0245100	Sb01g041240.1	4AS_6012668
1	225			-	-	Bradi1g68410.1	-	Sb01g041200.1	4AS_5976028
1	226			-	-	Bradi1g68430.1	Os03g0245700	Sb01g041190.1	4AS_5994312
1	227			-	-	Bradi1g68440.1	Os03g0245800	Sb01g041180.1	4AS_5995647
1	228			-	-	Bradi1g68450.1	-	Sb01g041160.1	4AS_5987731
1	229			-	-	Bradi1g68460.2	Os03g0246500	Sb01g041150.1	4AS_5996061
1	230			-	-	Bradi1g68480.1	Os03g0241800	-	4AS_5973858
1	231			-	-	Bradi1g68487.1	Os03g0241600	-	4AS_5994175
1	232			-	-	Bradi1g68510.2	-	-	4AS_5961427
1	233			-	-	-	Os03g0240700	-	4AS_5928874
1	234			-	-	Bradi1g68530.1	Os03g0240600	Sb01g041450.1	4AS_5943464
1	235			-	-	Bradi1g68550.1	-	-	4AS_5994331
1	236			-	-	Bradi1g68560.1	Os03g0239400	Sb01g041480.1	4AS_6013538
1	237			-	-	Bradi1g68570.1	Os03g0239300	Sb01g041490.1	4AS_5977648
1	238			-	-	Bradi1g68580.1	Os03g0239200	Sb01g041500.1	4AS_458363
1	239			-	-	Bradi1g68590.1	Os03g0239000	Sb01g041510.1	4AS_6011480
1	240			-	-	-	Os03g0238700	Sb01g041530.1	4AS_6015006
1	241			-	-	Bradi1g68680.1	-	Sb01g041580.1	4AS_5967438
1	242			-	-	-	Os03g0237950	-	4AS_5971644
1	243			-	-	Bradi1g68697.1	Os03g0237900	Sb01g041600.1	4AS_5986574
1	244			-	-	Bradi1g69240.1	Os03g0232600	Sb01g042180.1	4AS_5945351
1	245			-	-	Bradi1g69250.1	Os03g0232800	Sb01g042190.1	4AS_6002438
1	246			-	-	Bradi1g69277.1	Os03g0233200	Sb01g042220.1	4AS_5962640
1	247			-	-	Bradi1g69290.1	-	Sb01g042230.1	4AS_5946958
1	248			-	-	Bradi1g69300.1	Os03g0233500	Sb01g042240.1	4AS_5994340
1	249			-	-	Bradi1g69307.1	-	-	4AS_6004756
1	250			-	-	Bradi1g69320.1	Os03g0226200	Sb01g042260.1	4AS_6000128
1	251			-	-	Bradi1g69330.1	Os03g0225900	Sb01g042270.1	4AS_5985594
1	252			4AS_5926875	37.178	Bradi1g69360.2	Os03g0225500	Sb01g042300.1	4AS_5926875
1	253			-	-	Bradi1g69370.1	-	-	4AS_5945003
1	254			4AS_5980440	37.178	Bradi1g69390.1	Os03g0225300	Sb01g042330.1	4AS_5980440
1	255			-	-	Bradi1g69580.1	Os03g0222100	Sb01g042530.1	4AS_5984896
1	256			-	-	Bradi1g69590.1	-	-	4AS_5984780
1	257			-	-	Bradi1g69600.1	Os03g0221700	Sb01g042550.1	4AS_5964262
1	258			-	-	Bradi1g69610.1	Os03g0221500	Sb01g042560.1	4AS_5957061
1	259			-	-	Bradi1g69637.1	Os03g0220100	Sb01g042600.1	4AS_5973774
1	260			-	-	Bradi1g69660.1	Os03g0219400	Sb01g042640.1	4AS_6008279
1	261			-	-	Bradi1g69690.1	Os03g0219100	Sb01g042670.1	4AS_5982157
1	262			-	-	Bradi1g69700.1	Os03g0218500	Sb01g042680.1	4AS_5927411
1	263			-	-	Bradi1g69720.3	-	-	4AS_5929054
1	264			-	-	Bradi1g69730.1	-	-	4AS_3010543
1	265			-	-	Bradi1g69747.1	Os03g0216900	Sb01g042730.1	4AS_5948501
1	266			-	-	Bradi1g69780.1	Os03g0216600	Sb01g042750.1	4AS_5938894
1	267			-	-	Bradi1g69790.1	Os03g0216500	Sb01g042760.1	4AS_6003362
1	268			-	-	Bradi1g69800.1	Os03g0216400	-	4AS_5947630
1	269			-	-	Bradi1g69827.1	Os03g0215900	Sb01g042790.1	4AS_68475
1	270			-	-	Bradi1g69880.1	-	Sb01g042830.1	4AS_5971139
1	271			4AS_5970787	37.178	Bradi1g69890.1	Os03g0215400	Sb01g042840.1	4AS_5970787
1	272			-	-	Bradi1g69900.1	Os03g0215200	Sb01g042850.1	4AS_6011626
1	273			4AS_5984814	37.241	Bradi1g70170.1	Os03g0212800	Sb01g043030.1	4AS_5984814
1	274			-	-	Bradi1g70180.1	Os03g0212700	Sb01g043060.1	4AS_829205
1	275			-	-	-	Os03g0212600	-	4AS_5232077
1	276			-	-	Bradi1g70220.1	Os03g0212400	Sb01g043090.1	4AS_5941710
1	277			-	-	-	Os03g0212300	Sb01g043110.1	4AS_5930276
1	278			-	-	Bradi1g70250.1	Os03g0212200	-	4AS_6013694
1	279			-	-	Bradi1g70260.1	Os03g0212000	Sb01g043140.1	4AS_5974368
1	280			4AS_6010679	38.387	-	-	-	4AS_6010679
1	281			4AS_5988308	38.5024	Bradi1g70160.1	-	-	4AS_5988308
1	282			-	-	Bradi1g70080.2	Os03g0213300	-	4AS_6014730
1	283			-	-	Bradi1g70067.1	-	-	4AS_4615512
1	284			-	-	Bradi1g70057.1	Os03g0213400	Sb01g042980.1	4AS_6010892
1	285			-	-	Bradi1g67687.1	Os03g0209800	-	4AS_5993421
1	286			-	-	-	Os03g0255900	-	4AS_6008410
1	287			-	-	Bradi1g67700.1	Os03g0256400	Sb01g040670.1	4AS_5929057
1	288			-	-	Bradi1g67740.1	Os03g0255400	Sb01g040730.1	4AS_5992759
1	289			-	-	Bradi1g67750.1	Os03g0255200	Sb01g040740.1	4AS_6014259
1	290			4AS_5935824	38.548	-	-	Sb01g043570.1	4AS_5935824
1	291			4AS_5989560	39.0943	-	-	-	4AS_5989560
1	292			4AS_5972663	39.0943	-	-	-	4AS_5972663
1	293			4AS_5931552	39.2837	-	-	-	4AS_5931552
1	294			4AS_5965536	39.2837	-	-	-	4AS_5965536
1	295			4AS_5989519	39.2837	-	-	-	4AS_5989519
1	296			4AS_6014527	39.2837	Bradi1g67760.1	-	-	4AS_6014527
1	297			-	-	Bradi1g67770.1	Os03g0255000	Sb01g040760.1	4AS_5993628
1	298			-	-	Bradi1g68730.1	Os03g0237250	-	4AS_5477049
1	299			-	-	Bradi1g68750.1	Os03g0237000	Sb01g041650.1	4AS_6010427
1	300			-	-	Bradi1g68757.1	Os03g0236966	Sb01g041660.1	4AS_5972054
1	301			-	-	Bradi1g68807.1	Os03g0236200	Sb01g041700.1	4AL_7132650
1	302			-	-	Bradi1g68820.2	Os03g0235900	-	4AS_5988490
1	303			-	-	Bradi1g68830.1	Os03g0235700	Sb01g041710.1	4AS_6014028
1	304			-	-	Bradi1g68870.1	Os03g0235200	Sb01g041740.1	4AS_5984805
1	305			-	-	Bradi1g68880.1	Os03g0235100	Sb01g041750.1	4AS_6013788
1	306			-	-	Bradi1g68887.1	Os03g0235000	Sb01g041760.1	4AS_6009847
1	307			-	-	-	Os03g0234200	-	4AS_5943253
1	308			-	-	Bradi1g68927.1	-	-	4AS_5925465
1	309			-	-	Bradi1g68950.1	Os03g0226400	Sb01g041820.1	4AS_5965838
1	310			-	-	Bradi1g68957.1	-	-	4AS_5980059
1	311			-	-	Bradi1g68990.1	-	Sb01g041850.1	4AS_6015158
1	312			-	-	Bradi1g69000.1	Os03g0227000	Sb01g041860.1	4AS_6004847
1	313			-	-	Bradi1g69010.1	Os03g0227300	Sb01g041870.1	4AS_5790842
1	314			-	-	Bradi1g69020.1	Os03g0227400	Sb01g041880.1	4AS_5984002
1	315			-	-	Bradi1g69030.1	Os03g0227500	Sb01g041890.1	4AS_5992380
1	316			-	-	Bradi1g69040.1	Os03g0227700	Sb01g041900.1	4AS_5972470
1	317			-	-	Bradi1g69070.1	-	-	4AS_5944514
1	318			-	-	Bradi1g69090.1	Os03g0228500	-	4AS_3431866
1	319			-	-	Bradi1g69097.1	Os03g0228800	Sb01g041950.1	4AS_6004441
1	320			-	-	Bradi1g69130.1	Os03g0229600	Sb01g041990.1	4AS_5964408
1	321			4AS_6014835	39.2837	Bradi1g69140.1	Os03g0230300	Sb01g042000.1	4AS_6014835
1	322			-	-	-	Os03g0230500	Sb01g042010.1	4AS_5928066
1	323			-	-	-	-	Sb01g042030.1	4AS_5935757
1	324			-	-	Bradi1g69160.1	Os03g0231600	Sb01g042040.1	4AS_5887798
1	325			-	-	Bradi1g69207.1	Os03g0232200	-	4AS_5943810
1	326			-	-	Bradi1g70290.1	-	-	4AS_5983997
1	327			-	-	Bradi1g70300.1	Os03g0211700	Sb01g043180.1	4AS_3642101
1	328			-	-	Bradi1g70330.1	Os03g0211600	Sb01g043190.1	4AS_5928658
1	329			4AS_5960827	39.855	Bradi1g70360.1	Os03g0211100	Sb01g043230.1	4AS_5960827
1	330			-	-	Bradi1g70407.1	Os03g0210800	-	4AS_5990100
1	331			-	-	Bradi1g70440.1	Os03g0210500	Sb01g043280.1	4AS_5999300
1	332			-	-	Bradi1g70450.1	Os03g0210400	Sb01g043300.1	4AS_5930930
1	333			-	-	Bradi1g70570.1	Os03g0209600	Sb01g043330.1	4AS_5928369
1	334			-	-	Bradi1g70590.1	Os03g0209500	-	4AS_5924912
1	335			-	-	Bradi1g70637.1	Os03g0208600	Sb01g043390.1	4AS_6005994
1	336			-	-	Bradi1g70650.1	Os03g0208500	Sb01g043400.1	4AS_5952279
1	337			-	-	Bradi1g70657.1	Os03g0207900	Sb01g043410.1	4AS_6014820
1	338			-	-	-	Os03g0207300	-	4AS_6015335
1	339			-	-	Bradi1g70710.1	Os03g0207250	-	4AS_5973386
1	340			-	-	Bradi1g70740.1	Os03g0206900	Sb01g043460.1	4AS_6009430
1	341			4AS_5933067	39.855	Bradi1g70760.1	Os03g0206700	Sb01g043470.1	4AS_5933067
1	342			-	-	Bradi1g70780.1	-	-	4AS_5932987
1	343			-	-	Bradi1g70790.1	Os03g0206300	Sb01g043500.1	4AS_5968894
1	344			-	-	Bradi1g70810.1	Os03g0206100	Sb01g043520.1	4AS_5928703
1	345			-	-	Bradi1g70830.1	Os03g0205700	Sb01g043540.1	4AS_5957940
1	346			-	-	Bradi1g70850.1	Os03g0205400	Sb01g043560.1	4AS_6009631
1	347			-	-	Bradi1g70890.1	Os03g0205000	Sb01g043590.1	4AS_5296981
1	348			-	-	Bradi1g70900.1	Os03g0204100	Sb01g043600.1	4AS_5297083
1	349			-	-	Bradi1g70920.1	Os03g0203700	Sb01g043620.1	4AS_5934571
1	350			-	-	Bradi1g70930.1	Os03g0203200	Sb01g043630.1	4AS_5970153
1	351			-	-	Bradi1g70937.1	Os03g0203100	Sb01g043640.1	4AS_5951870
1	352			-	-	Bradi1g70970.1	-	-	4AL_7123635
1	353			-	-	Bradi1g70980.1	-	-	4AL_7109501
1	354			-	-	Bradi1g71020.1	Os03g0202200	Sb01g043700.1	4AS_5959622
1	355			-	-	Bradi1g71030.1	Os03g0202001	-	4AS_917827
1	356			-	-	Bradi1g71040.1	Os03g0201901	Sb01g043720.1	4AS_5964831
1	357			-	-	Bradi1g71082.1	Os03g0201300	Sb01g043770.1	4AS_5930424
1	358			-	-	Bradi1g71100.1	-	Sb01g043790.1	4AS_5984927
1	359			-	-	Bradi1g71160.1	-	Sb01g043810.1	4AS_5991335
1	360			-	-	Bradi1g71180.1	-	Sb01g043830.1	4AS_5934959
1	361			-	-	Bradi1g71190.1	Os03g0200600	Sb01g043840.1	4AS_5995325
1	362			-	-	Bradi1g71210.1	-	-	4AS_5953058
1	363			-	-	Bradi1g71220.1	-	Sb01g043860.1	4AS_5937942
1	364			-	-	Bradi1g71240.1	Os03g0199100	Sb01g043880.1	4AS_6000390
1	365			-	-	Bradi1g71247.2	Os03g0199000	Sb01g043890.1	4AS_270459
1	366			-	-	Bradi1g71270.1	Os03g0198900	Sb01g043900.1	4AS_3558868
1	367			-	-	Bradi1g70017.1	Os03g0213800	Sb01g042940.1	4AL_5102714
1	368			-	-	-	-	Sb01g042930.1	4AL_7160258
1	369			-	-	Bradi1g70000.1	-	-	4AS_5969108
1	370			-	-	Bradi1g69990.1	Os03g0214000	Sb01g042910.1	4AS_5969107
1	371			-	-	Bradi1g69980.1	Os03g0214100	Sb01g042890.1	4AS_5931477
1	372			4AS_6011403	40.948	-	-	-	4AS_6011403
1	373			4AS_5994669	42.1897	-	-	-	4AS_5994669
1	374			4AS_5626481	42.1897	Bradi1g69930.1	Os03g0214400	Sb01g042870.1	4AS_5626481
1	375			-	-	Bradi1g69910.2	-	Sb01g042860.1	4AS_5974061
1	376			-	-	Bradi1g69550.1	Os03g0223000	Sb01g042480.1	4AS_6002720
1	377			-	-	Bradi1g69540.1	Os03g0223100	Sb01g042310.1	4AS_5953624
1	378			-	-	Bradi1g69530.1	Os03g0223400	Sb01g042450.1	4AS_5955042
1	379			-	-	-	-	Sb01g042470.1	4AS_5947693
1	380			-	-	Bradi1g69520.1	Os03g0223700	Sb01g042440.1	4AS_5956589
1	381			-	-	Bradi1g69510.1	-	Sb01g042430.1	4AS_5934157
1	382			-	-	Bradi1g69480.1	Os03g0224200	Sb01g042400.1	4AS_6004907
1	383			-	-	Bradi1g69420.1	Os03g0224300	Sb01g042380.1	4AS_1099307
1	384			4AS_5962926	43.134	-	-	-	4AS_5962926
1	385			4AS_6010604	45.422	-	Os03g0262100	-	4AS_6010604
1	386			4AS_5964777	45.422	-	-	-	4AS_5964777
1	387			4AS_5936375	45.422	-	-	-	4AS_5936375
1	388			4AS_5968303	45.422	-	-	-	4AS_5968303
1	389			4AS_5936883	45.422	Bradi1g69407.2	-	-	4AS_5936883
1	390			-	-	Bradi1g69400.1	Os03g0225100	Sb01g042350.1	4AS_5944705
1	391			4AS_5993953	45.422	Bradi1g67780.1	Os03g0254900	Sb01g040770.1	4AS_5993953
1	392			-	-	Bradi1g67640.1	-	-	4AS_5951470
1	393			-	-	Bradi1g67630.1	Os03g0257900	Sb01g040610.1	4AS_5976380
1	394			-	-	Bradi1g67590.1	Os03g0258900	Sb01g040550.1	4AS_6012316
1	395			-	-	Bradi1g67580.1	Os03g0259100	Sb01g040540.1	4AS_5949586
1	396			-	-	Bradi1g67570.1	Os03g0259300	Sb01g040530.1	4AS_5933247
1	397			-	-	Bradi1g67560.1	Os03g0259400	-	4AS_6003829
1	398			-	-	Bradi1g67540.1	Os03g0259700	Sb01g040520.1	4AS_5950949
1	399			4AS_5941631	45.422	Bradi1g67530.2	Os03g0259900	-	4AS_5941631
1	400			-	-	Bradi1g67517.1	Os03g0260000	Sb01g040490.1	4AS_5990853
1	401			-	-	Bradi1g67510.1	Os03g0260100	Sb01g040470.1	4AS_6001833
1	402			4AS_5998692	45.422	Bradi1g67460.1	Os03g0261100	Sb01g040430.1	4AS_5998692
1	403			-	-	Bradi1g67450.1	Os03g0261500	Sb01g040420.1	4AS_5995835
1	404			4AS_3111786	45.422	Bradi1g67430.1	-	Sb01g040400.1	4AS_3111786
1	405			-	-	Bradi1g67420.1	Os03g0262000	-	4AS_5987706
1	406			-	-	Bradi1g67387.1	Os03g0262300	Sb01g040350.1	4AS_5961930
1	407			-	-	Bradi1g67380.1	Os03g0262400	Sb01g040320.1	4AS_5898470
1	408			-	-	-	-	Sb01g040300.1	4AS_5909202
1	409			-	-	Bradi1g67360.1	Os03g0262900	Sb01g040290.1	4AS_5960559
1	410			-	-	Bradi1g67340.1	-	Sb01g040270.1	4AS_5944025
1	411			-	-	-	Os03g0263400	-	4AS_5982421
1	412			-	-	Bradi1g67310.1	Os03g0263600	Sb01g040240.1	4AS_6014717
1	413			-	-	-	-	Sb01g040230.1	4AS_5971497
1	414			-	-	Bradi1g67280.1	Os03g0263800	Sb01g040220.1	4AS_5932632
1	415			-	-	Bradi1g67270.1	Os03g0263900	Sb01g040210.1	4AS_6014823
1	416			-	-	Bradi1g67240.1	Os03g0264400	Sb01g040180.1	4AS_5992929
1	417			-	-	Bradi1g67220.1	Os03g0264700	Sb01g040160.1	4AS_5986149
1	418			-	-	Bradi1g67210.1	Os03g0264800	-	4AS_6011826
1	419			-	-	Bradi1g67200.1	Os03g0265100	Sb01g040150.1	4AS_6000949
1	420			-	-	Bradi1g67180.1	Os03g0265300	-	4AS_4644580
1	421			-	-	Bradi1g67170.1	Os03g0265400	Sb01g040120.1	4AS_5934056
1	422			-	-	Bradi1g67160.1	Os03g0265500	Sb01g040110.1	4AS_5928962
1	423			-	-	Bradi1g67140.1	Os03g0265700	Sb01g040090.1	4AS_6005971
1	424			-	-	Bradi1g67100.1	Os03g0266100	Sb01g040050.1	4AS_6010362
1	425			-	-	Bradi1g67080.1	Os03g0266300	-	4AS_5926890
1	426			-	-	Bradi1g67020.1	Os03g0267300	Sb01g039980.1	4AS_5951951
1	427			-	-	Bradi1g67010.1	Os03g0267500	Sb01g039970.1	4AS_5898011
1	428			-	-	-	-	Sb01g036800.1	4AS_5942961
1	429			-	-	Bradi1g66970.1	Os03g0268000	Sb01g039930.1	4AS_5935831
1	430			-	-	Bradi1g66950.1	Os03g0268200	Sb01g039915.1	4AS_5953971
1	431			-	-	Bradi1g66930.1	Os03g0268400	Sb01g039900.1	4AS_6013240
1	432			-	-	-	Os03g0268600	Sb01g039890.1	4AS_5963718
1	433			-	-	Bradi1g66910.1	Os03g0268900	Sb01g039880.1	4AS_5937739
1	434			-	-	Bradi1g66890.1	Os03g0269900	Sb01g039850.1	4AS_6007429
1	435			-	-	Bradi1g66870.1	Os03g0270200	-	4AS_5960677
1	436			-	-	Bradi1g66860.1	Os03g0270500	Sb01g039830.1	4AS_5940207
1	437			-	-	Bradi1g66850.1	Os03g0270700	-	4AS_5987300
1	438			-	-	Bradi1g66830.1	-	Sb01g039810.1	4AS_6009477
1	439			-	-	Bradi1g66820.1	Os03g0271200	Sb01g039800.1	4AS_5977594
1	440			-	-	Bradi1g66780.1	Os03g0271600	Sb01g039760.1	4AS_5974537
1	441			-	-	Bradi1g66770.1	Os03g0271900	Sb01g039750.1	4AS_5979970
1	442			-	-	-	-	Sb01g039700.1	4AL_1635619
1	443			-	-	Bradi1g66720.1	Os03g0273200	Sb01g039690.1	4AS_5953794
1	444			-	-	Bradi1g65350.1	Os03g0294700	Sb01g038320.1	4AS_5995459
1	445			-	-	Bradi1g65390.1	-	-	4AS_5973071
1	446			-	-	Bradi1g65430.1	Os03g0294100	Sb01g038350.1	4AS_5928033
1	447			-	-	Bradi1g65440.1	Os03g0293500	Sb01g038360.1	4AS_6011648
1	448			-	-	Bradi1g65480.1	Os03g0293000	Sb01g038380.1	4AS_5944311
1	449			-	-	Bradi1g65490.2	-	-	4AS_6000202
1	450			-	-	Bradi1g65510.1	Os03g0292200	Sb01g038400.1	4AS_5968487
1	451			-	-	-	Os03g0292100	Sb01g038410.1	4AS_5970410
1	452			-	-	Bradi1g65530.1	-	-	4AS_5953574
1	453			-	-	Bradi1g65540.1	Os03g0291500	Sb01g038460.1	4AS_5980588
1	454			4AS_5999688	45.7217	-	-	-	4AS_5999688
1	455			4AS_5992014	45.7217	-	-	-	4AS_5992014
1	456			4AS_5982966	45.7217	Bradi1g65550.1	-	Sb01g038480.1	4AS_5982966
1	457			-	-	Bradi1g65580.1	Os03g0290300	Sb01g038500.1	4AS_5967946
1	458			-	-	Bradi1g65590.1	Os03g0289800	Sb01g038520.1	4AS_6005803
1	459			-	-	Bradi1g65870.1	Os03g0284800	Sb01g038780.1	4AS_6014186
1	460			-	-	Bradi1g65890.1	Os03g0284500	Sb01g038800.1	4AS_6006183
1	461			-	-	Bradi1g65900.1	Os03g0284400	Sb01g038810.1	4AS_5928206
1	462			-	-	Bradi1g65910.1	Os03g0284100	Sb01g038820.1	4AS_6009581
1	463			-	-	Bradi1g65990.1	Os03g0283500	Sb01g038860.1	4AS_1147238
1	464			4AS_5957260	46.17	Bradi1g66010.1	Os03g0283300	Sb01g038880.1	4AS_5957260
1	465			-	-	-	-	Sb01g038900.1	4AS_5330710
1	466			-	-	Bradi1g66030.1	Os03g0283100	Sb01g038910.1	4AS_5993386
1	467			-	-	Bradi1g66040.1	Os03g0282900	Sb01g038920.1	4AS_5943098
1	468			-	-	Bradi1g66120.1	Os03g0281900	Sb01g038970.1	4AS_5932845
1	469			-	-	Bradi1g66130.1	Os03g0281800	Sb01g038980.1	4AS_5979025
1	470			-	-	Bradi1g66150.1	Os03g0281600	Sb01g038990.1	4AS_5952241
1	471			-	-	Bradi1g66167.1	-	-	4AS_5939630
1	472			-	-	Bradi1g66180.1	-	-	4AL_2848543
1	473			-	-	Bradi1g66210.1	Os03g0281100	Sb01g039030.1	4AS_6000072
1	474			-	-	Bradi1g66220.1	Os03g0281000	Sb01g039040.1	4AS_6014720
1	475			-	-	Bradi1g66240.1	Os03g0280700	Sb01g039070.1	4AS_5958273
1	476			-	-	Bradi1g66280.1	Os03g0280400	Sb01g039100.1	4AS_6014495
1	477			-	-	Bradi1g66290.1	Os03g0280000	Sb01g039110.1	4AS_5947817
1	478			-	-	Bradi1g66330.1	Os03g0279700	Sb01g039190.1	4AS_5960063
1	479			-	-	Bradi1g66340.1	Os03g0279600	Sb01g039200.1	4AS_5949344
1	480			-	-	Bradi1g66350.1	Os03g0279400	Sb01g039230.1	4AS_5987204
1	481			-	-	Bradi1g66380.1	-	-	4AS_5930885
1	482			-	-	-	Os03g0278900	-	4AS_5958365
1	483			-	-	Bradi1g66390.1	Os03g0278800	Sb01g039290.1	4AS_5975853
1	484			-	-	Bradi1g66400.1	-	-	4AS_180750
1	485			-	-	Bradi1g66420.1	Os03g0278400	Sb01g039320.1	4AS_5977439
1	486			-	-	-	Os03g0278200	-	4AS_5984308
1	487			-	-	Bradi1g66430.1	-	-	4AS_5977769
1	488			-	-	Bradi1g66440.1	-	-	4AS_5992534
1	489			-	-	-	-	Sb01g039360.1	4AS_5931086
1	490			-	-	Bradi1g66460.1	Os03g0277500	Sb01g039380.1	4AS_5974318
1	491			-	-	Bradi1g66470.1	-	Sb01g039390.1	4AS_5951750
1	492			-	-	Bradi1g66480.1	Os03g0277100	Sb01g039400.1	4AS_5944389
1	493			-	-	Bradi1g66497.1	Os03g0276900	Sb01g039410.1	4AS_6013804
1	494			-	-	Bradi1g66540.1	-	-	4AS_5930257
1	495			-	-	Bradi1g66590.1	Os03g0276500	Sb01g039530.1	4AS_6015113
1	496			-	-	Bradi1g66610.1	Os03g0275900	Sb01g039580.1	4AS_5958479
1	497			-	-	Bradi1g66620.1	Os03g0275500	Sb01g039590.1	4AS_6008166
1	498			-	-	Bradi1g66640.1	Os03g0275300	Sb01g039610.1	4AS_5976073
1	499			-	-	Bradi1g66660.1	Os03g0274800	Sb01g039630.1	4AS_5942771
1	500			-	-	Bradi1g66677.2	Os03g0274300	-	4AS_5900929
1	501			-	-	Bradi1g66687.1	Os03g0274000	Sb01g039660.1	4AS_3987988
1	502			-	-	Bradi1g66710.1	Os03g0273800	Sb01g039680.1	4AS_5958388
1	503			-	-	-	Os03g0403100	-	4AL_5409839
1	504			-	-	-	Os03g0401300	-	4AL_2713402
1	505			-	-	-	Os03g0399500	-	4AL_7156112
1	506			-	-	-	Os03g0397500	-	4AL_7151223
1	507			-	-	-	Os03g0397400	-	4AS_5926195
1	508			-	-	-	Os03g0395100	-	4AS_6015362
1	509			-	-	-	Os03g0395000	-	4AL_7084441
1	510			-	-	-	Os03g0393900	-	4AS_5901342
1	511			-	-	-	Os03g0392400	-	4AL_7175382
1	512			-	-	-	Os03g0390700	-	4AS_5948008
1	513			-	-	-	Os03g0387000	-	4AS_2098712
1	514			-	-	-	Os03g0386800	-	4AL_7018363
1	515			-	-	-	Os03g0386000	-	4AS_5942011
1	516			-	-	-	Os03g0380600	-	4AS_5996595
1	517			-	-	-	Os03g0376900	-	4AS_6000212
1	518			-	-	-	Os03g0376800	-	4AS_5954971
1	519			-	-	-	Os03g0376100	-	4AS_5932709
1	520			-	-	Bradi1g61320.1	Os03g0374600	-	4AS_5974157
1	521			-	-	Bradi1g61350.1	-	-	4AL_7097456
1	522			-	-	Bradi1g61477.1	-	-	4AS_6014267
1	523			-	-	Bradi1g61540.1	Os03g0368900	Sb01g034430.1	4AL_7121973
1	524			-	-	-	-	Sb01g034460.1	4AL_7066784
1	525			-	-	Bradi1g61550.1	-	-	4AL_7109313
1	526			-	-	Bradi1g61720.1	Os03g0363900	Sb01g034580.1	4AL_7134014
1	527			-	-	-	Os03g0363700	-	4AS_5993318
1	528			-	-	Bradi1g61820.2	Os03g0360500	Sb01g034760.1	4AS_5929928
1	529			-	-	Bradi1g61830.1	Os03g0359600	-	4AS_5997524
1	530			-	-	Bradi1g61890.1	Os03g0359000	Sb01g034850.1	4AS_6011721
1	531			-	-	Bradi1g61930.1	Os03g0358100	Sb01g034870.1	4AS_5950543
1	532			-	-	Bradi1g61937.1	-	Sb01g034875.1	4AS_6015076
1	533			-	-	Bradi1g61950.1	Os03g0357500	Sb01g034880.1	4AS_5966221
1	534			-	-	Bradi1g61960.1	Os03g0356900	-	4AL_7165885
1	535			-	-	Bradi1g62000.1	Os03g0356700	-	4AS_6005836
1	536			-	-	Bradi1g62030.1	-	-	4AL_7175509
1	537			-	-	Bradi1g62037.1	Os03g0356596	Sb01g034993.1	4AL_7068731
1	538			-	-	Bradi1g62057.1	Os03g0356582	Sb01g035000.1	4AS_5945793
1	539			-	-	Bradi1g62160.1	Os03g0356400	Sb01g035080.1	4AS_5977673
1	540			-	-	Bradi1g62170.1	Os03g0356300	Sb01g035090.1	4AS_1013619
1	541			-	-	Bradi1g62210.1	Os03g0355600	-	4AL_7082651
1	542			-	-	Bradi1g62240.1	Os03g0355900	Sb01g035100.1	4AL_7171720
1	543			-	-	Bradi1g62257.2	Os03g0355200	Sb01g035220.1	4AS_3877442
1	544			-	-	-	Os03g0353701	-	4AS_5930165
1	545			-	-	Bradi1g62277.1	Os03g0353600	Sb01g035230.1	4AS_5964628
1	546			-	-	Bradi1g62310.1	Os03g0352800	Sb01g035260.1	4AS_5981779
1	547			-	-	Bradi1g62320.1	Os03g0352500	Sb01g035270.1	4AS_6001092
1	548			-	-	Bradi1g62340.1	Os03g0352200	Sb01g035300.1	4AS_5986647
1	549			-	-	Bradi1g62360.1	-	-	4AS_5949325
1	550			-	-	Bradi1g62390.2	Os03g0351400	Sb01g035360.1	4AS_5985544
1	551			-	-	-	-	Sb01g035380.1	4AL_7133093
1	552			-	-	Bradi1g62410.1	Os03g0351200	Sb01g035390.1	4AS_5924988
1	553			-	-	Bradi1g62420.1	-	Sb01g035400.1	4AS_5968550
1	554			-	-	Bradi1g62430.1	Os03g0350100	Sb01g035410.1	4AS_5997548
1	555			-	-	-	Os03g0349200	-	4AS_5949563
1	556			-	-	Bradi1g62480.1	Os03g0349000	Sb01g035430.1	4AS_5189300
1	557			-	-	Bradi1g62570.1	Os03g0347500	Sb01g035490.1	4AS_5935880
1	558			-	-	Bradi1g62590.1	Os03g0347200	Sb01g035510.1	4AS_763408
1	559			-	-	Bradi1g62615.1	Os03g0346900	Sb01g035520.1	4AS_5964780
1	560			-	-	Bradi1g62640.1	-	Sb01g035540.1	4AS_5963556
1	561			-	-	Bradi1g62690.1	Os03g0345200	-	4AS_5943178
1	562			-	-	Bradi1g62720.1	Os03g0344900	Sb01g035610.1	4AS_6014430
1	563			-	-	Bradi1g62730.1	Os03g0344700	Sb01g035620.1	4AS_5959465
1	564			-	-	Bradi1g62770.1	-	Sb01g035670.1	4AS_5941352
1	565			-	-	Bradi1g62800.1	-	-	4AS_6010966
1	566			-	-	Bradi1g62860.1	Os03g0342900	Sb01g035780.1	4AS_5969943
1	567			-	-	Bradi1g62920.1	Os03g0341200	Sb01g035850.1	4AS_6006157
1	568			-	-	Bradi1g62930.1	-	-	4AS_5937790
1	569			-	-	Bradi1g62957.1	Os03g0340500	Sb01g035890.1	4AS_5984059
1	570			-	-	Bradi1g62980.1	-	-	4AS_5936281
1	571			-	-	-	Os03g0337800	-	4AS_5993861
1	572			-	-	Bradi1g63020.1	Os03g0337900	-	4AS_5962273
1	573			-	-	Bradi1g63030.1	Os03g0338000	Sb01g035960.1	4AS_5950625
1	574			-	-	Bradi1g63040.1	-	Sb01g035970.1	4AS_6010050
1	575			-	-	Bradi1g63050.1	Os03g0338600	Sb01g035980.1	4AS_5993679
1	576			-	-	-	Os03g0339100	-	4AS_331499
1	577			-	-	Bradi1g63060.1	-	Sb01g035990.1	4AS_5940487
1	578			-	-	Bradi1g63080.1	Os03g0339900	-	4AS_5974107
1	579			-	-	Bradi1g63087.1	Os03g0337600	Sb01g036030.1	4AS_6013627
1	580			-	-	Bradi1g63100.1	-	Sb01g036050.1	4AS_5962359
1	581			-	-	Bradi1g63127.2	Os03g0336700	Sb01g036080.1	4AS_5965887
1	582			-	-	Bradi1g63140.1	Os03g0336600	Sb01g036090.1	4AS_5986716
1	583			-	-	Bradi1g63147.1	Os03g0336500	Sb01g036100.1	4AS_6015039
1	584			-	-	Bradi1g63160.1	Os03g0336300	Sb01g036110.1	4AS_6005464
1	585			-	-	Bradi1g63170.1	Os03g0336200	-	4AS_5989660
1	586			-	-	Bradi1g63190.1	Os03g0336000	Sb01g036150.1	4AS_5940816
1	587			-	-	Bradi1g63200.1	Os03g0335500	Sb01g036160.1	4AS_5932722
1	588			-	-	Bradi1g63210.1	Os03g0335300	Sb01g036170.1	4AS_5927472
1	589			-	-	Bradi1g63240.1	Os03g0334800	Sb01g036190.1	4AS_5970458
1	590			-	-	Bradi1g63277.1	-	-	4AS_5957181
1	591			-	-	Bradi1g63290.1	-	-	4AS_6005031
1	592			-	-	Bradi1g63300.1	Os03g0333400	Sb01g036240.1	4AS_6001505
1	593			-	-	Bradi1g63320.1	-	Sb01g036260.1	4AS_2818346
1	594			-	-	Bradi1g63330.1	Os03g0333100	Sb01g036270.1	4AS_5982133
1	595			-	-	Bradi1g63340.1	Os03g0333000	Sb01g036280.1	4AS_5910145
1	596			-	-	Bradi1g63350.1	Os03g0332900	Sb01g036290.1	4AS_6012747
1	597			-	-	Bradi1g63380.1	Os03g0332700	Sb01g036300.1	4AS_5927516
1	598			-	-	Bradi1g63390.1	Os03g0332500	Sb01g036310.1	4AS_6006424
1	599			-	-	Bradi1g63397.1	-	Sb01g036330.1	4AS_5948841
1	600			-	-	Bradi1g63410.1	Os03g0332400	Sb01g036340.1	4AS_5968738
1	601			-	-	Bradi1g63433.2	Os06g0128300	Sb01g036355.1	4AS_5975974
1	602			-	-	Bradi1g63446.1	-	-	4AS_5944024
1	603			-	-	Bradi1g63460.1	Os03g0332000	Sb01g036360.1	4AS_5940993
1	604			-	-	Bradi1g63480.1	Os03g0331700	Sb01g036380.1	4AS_5975753
1	605			-	-	Bradi1g63520.1	Os03g0330000	Sb01g036430.1	4AS_5954052
1	606			-	-	Bradi1g63530.2	Os03g0329900	Sb01g036440.1	4AS_5975569
1	607			-	-	Bradi1g63550.1	Os03g0329700	Sb01g036470.1	4AS_5967123
1	608			-	-	Bradi1g63560.1	Os03g0329500	Sb01g036480.1	4AS_5985938
1	609			-	-	-	Os03g0329200	-	4AL_7170194
1	610			-	-	-	Os03g0328000	Sb01g036550.1	4AS_5962309
1	611			-	-	Bradi1g63600.1	Os03g0327800	Sb01g036560.1	4AS_6010569
1	612			-	-	Bradi1g63610.1	Os03g0327600	Sb01g036580.1	4AS_6004838
1	613			-	-	Bradi1g63630.1	-	Sb01g036590.1	4AS_5954789
1	614			-	-	Bradi1g63640.1	-	Sb01g036620.1	4AS_6014607
1	615			-	-	Bradi1g63660.1	Os03g0326200	Sb01g036640.1	4AS_5999637
1	616			-	-	Bradi1g63680.1	-	-	4AS_5991398
1	617			-	-	Bradi1g63690.1	Os03g0325500	Sb01g036680.1	4AS_5980791
1	618			-	-	Bradi1g63710.1	-	Sb01g036690.1	4AS_5966871
1	619			-	-	Bradi1g63740.1	Os03g0324700	Sb01g036720.1	4AS_5966248
1	620			-	-	Bradi1g63780.1	Os03g0324300	Sb01g036740.1	4AS_5977994
1	621			-	-	Bradi1g63790.1	Os03g0323900	-	4AS_5942939
1	622			-	-	Bradi1g63816.1	Os03g0322900	-	4AS_5929299
1	623			-	-	Bradi1g63834.1	-	-	4AL_4006826
1	624			-	-	Bradi1g63840.1	-	-	4AS_5961634
1	625			-	-	Bradi1g63870.1	-	-	4AS_5988820
1	626			-	-	Bradi1g63880.1	Os03g0322000	Sb01g036840.1	4AS_6008110
1	627			-	-	Bradi1g63900.1	Os03g0321800	Sb01g036860.1	4AS_352920
1	628			-	-	Bradi1g63920.1	Os03g0321500	Sb01g036880.1	4AS_5960201
1	629			-	-	Bradi1g63940.1	Os03g0321400	Sb01g036890.1	4AS_6011830
1	630			-	-	Bradi1g63960.2	Os03g0321000	Sb01g036910.1	4AS_5987293
1	631			-	-	Bradi1g63967.1	Os03g0320900	Sb01g036920.1	4AS_1215246
1	632			-	-	-	Os03g0320800	-	4AS_5968916
1	633			-	-	Bradi1g63990.1	-	Sb01g036960.1	4AS_5975065
1	634			-	-	Bradi1g64000.1	Os03g0320000	Sb01g036970.1	4AS_5943986
1	635			-	-	-	Os03g0319300	-	4AS_5996196
1	636			-	-	Bradi1g64040.1	-	Sb01g037030.1	4AS_5943084
1	637			-	-	Bradi1g64080.1	Os03g0317100	Sb01g037070.1	4AS_5969591
1	638			-	-	Bradi1g64110.1	Os03g0316900	Sb01g037080.1	4AS_5939367
1	639			-	-	Bradi1g64120.1	Os03g0316200	Sb01g037090.1	4AS_6009882
1	640			-	-	Bradi1g64130.2	Os03g0315800	Sb01g037100.1	4AS_5957950
1	641			-	-	Bradi1g64150.1	Os03g0314800	Sb01g037120.1	4AS_5938663
1	642			-	-	Bradi1g64160.2	Os03g0314700	Sb01g037130.1	4AS_5939062
1	643			-	-	Bradi1g64170.1	Os03g0314400	Sb01g037150.1	4AS_5929305
1	644			-	-	Bradi1g64190.1	Os03g0314100	Sb01g037170.1	4AS_6013516
1	645			-	-	Bradi1g64210.1	Os03g0313600	-	4AS_5040420
1	646			-	-	Bradi1g64220.1	Os03g0313200	Sb01g037200.1	4AS_6008125
1	647			-	-	Bradi1g64240.1	Os03g0313100	-	4AS_5986038
1	648			-	-	Bradi1g64250.1	Os03g0313000	Sb01g037220.1	4AS_5994354
1	649			-	-	-	-	Sb01g037235.1	4AS_6013916
1	650			-	-	-	Os03g0312600	-	4AS_6009831
1	651			-	-	Bradi1g64260.1	Os03g0311600	-	4AS_5896773
1	652			-	-	Bradi1g64267.2	Os03g0311300	Sb01g037250.1	4AS_5977157
1	653			-	-	-	Os03g0310800	Sb01g037280.1	4AS_6010140
1	654			-	-	Bradi1g64300.1	Os03g0310600	Sb01g037290.1	4AS_5986186
1	655			-	-	Bradi1g64320.1	Os03g0310400	Sb01g037310.1	4AS_5937082
1	656			-	-	Bradi1g64327.1	Os03g0310000	Sb01g037330.1	4AS_5935935
1	657			-	-	Bradi1g64360.1	Os03g0309200	Sb01g037340.1	4AS_5989820
1	658			-	-	Bradi1g64370.1	Os03g0309000	Sb01g037350.1	4AS_5951878
1	659			-	-	Bradi1g64410.1	Os03g0308500	Sb01g037410.1	4AS_6015459
1	660			-	-	Bradi1g64420.1	Os03g0308200	Sb01g037420.1	4AS_5947083
1	661			-	-	Bradi1g64430.1	Os03g0308100	Sb01g037430.1	4AS_5950214
1	662			-	-	Bradi1g64470.1	Os03g0307700	Sb01g037455.1	4AS_5942101
1	663			-	-	Bradi1g64480.1	Os03g0307400	Sb01g037470.1	4AS_5995932
1	664			-	-	-	Os03g0307200	Sb01g037480.1	4AS_6009291
1	665			-	-	Bradi1g64540.1	Os03g0306800	Sb01g037510.1	4AS_6001763
1	666			-	-	Bradi1g64560.1	Os03g0306100	-	4AS_5973409
1	667			-	-	Bradi1g64580.1	Os03g0305700	Sb01g037550.1	4AS_5997516
1	668			-	-	Bradi1g64597.1	Os03g0305500	Sb01g037570.1	4AS_5940771
1	669			-	-	Bradi1g64630.1	Os03g0305100	Sb01g037600.1	4AS_5960965
1	670			-	-	Bradi1g64640.1	Os03g0305000	Sb01g037610.1	4AS_5974648
1	671			-	-	Bradi1g64660.1	Os03g0304500	Sb01g037630.1	4AS_5952455
1	672			-	-	Bradi1g64687.1	-	-	4AS_6013720
1	673			-	-	Bradi1g64720.1	-	Sb01g037740.1	4AS_6004291
1	674			-	-	Bradi1g64740.1	-	-	4AS_5970746
1	675			-	-	Bradi1g64750.1	Os03g0302000	Sb01g037780.1	4AS_5993288
1	676			-	-	Bradi1g64770.1	Os03g0301800	Sb01g037800.1	4AS_5979254
1	677			-	-	Bradi1g64780.1	Os03g0301700	Sb01g037810.1	4AS_6001139
1	678			-	-	Bradi1g64790.1	-	Sb01g037820.1	4AS_5944125
1	679			-	-	Bradi1g64810.1	-	Sb01g037840.1	4AS_6015007
1	680			-	-	-	-	Sb01g037850.1	4AS_5898290
1	681			-	-	Bradi1g64830.1	Os03g0300900	Sb01g037870.1	4AS_5985629
1	682			-	-	Bradi1g64860.1	Os03g0300500	Sb01g037900.1	4AS_5928360
1	683			-	-	Bradi1g64927.2	Os03g0300300	Sb01g037980.1	4AS_5953637
1	684			-	-	-	-	Sb01g037990.1	4AS_5997177
1	685			-	-	Bradi1g64950.1	Os03g0300000	Sb01g038000.1	4AS_5926375
1	686			-	-	-	Os03g0299900	Sb01g038010.1	4AS_5310941
1	687			-	-	Bradi1g64970.1	Os03g0299800	Sb01g038020.1	4AS_6001284
1	688			4AS_5994350	46.346	-	-	-	4AS_5994350
1	689			4AS_5033510	46.585	-	-	-	4AS_5033510
1	690			4AS_6006182	46.585	-	-	-	4AS_6006182
1	691			4AS_5955709	46.585	-	-	-	4AS_5955709
1	692			4AS_5997574	46.585	-	-	-	4AS_5997574
1	693			4AS_707831	46.585	-	-	-	4AS_707831
1	694			4AS_5981715	46.585	-	-	-	4AS_5981715
1	695			4AS_5945935	46.585	-	-	-	4AS_5945935
1	696			4AS_6008544	46.585	-	-	-	4AS_6008544
1	697			4AS_5943367	46.585	-	-	-	4AS_5943367
1	698			4AS_5957822	46.585	-	-	-	4AS_5957822
1	699			4AS_6007327	46.585	-	-	-	4AS_6007327
1	700			4AS_5996504	46.585	Bradi1g64987.1	Os03g0299200	Sb01g038050.1	4AS_5996504
1	701			-	-	Bradi1g65000.1	Os03g0298800	Sb01g038060.1	4AS_6011322
1	702			-	-	Bradi1g65060.1	Os03g0298600	Sb01g038090.1	4AS_5958693
1	703			-	-	Bradi1g65070.1	Os03g0298400	-	4AS_5954293
1	704			-	-	Bradi1g65080.1	Os03g0298300	Sb01g038100.1	4AS_5929923
1	705			-	-	Bradi1g65090.1	Os03g0298100	Sb01g038120.1	4AS_6014301
1	706			-	-	Bradi1g65100.1	Os03g0297900	Sb01g038130.1	4AS_5957183
1	707			-	-	Bradi1g65110.1	Os03g0297800	Sb01g038140.1	4AS_5965457
1	708			4AS_5978280	48.3295	-	-	-	4AS_5978280
1	709			4AS_5927184	48.511	Bradi1g65130.1	Os03g0297600	Sb01g038150.1	4AS_5927184
1	710			-	-	Bradi1g65140.2	Os03g0297400	Sb01g038160.1	4AS_6015094
1	711			-	-	Bradi1g65157.1	Os03g0297000	Sb01g038180.1	4AS_5977931
1	712			-	-	Bradi1g65170.1	Os03g0296800	Sb01g038190.1	4AS_1095501
1	713			-	-	Bradi1g65197.1	-	Sb01g038220.1	4AS_5950564
1	714			-	-	Bradi1g65210.1	Os03g0296400	Sb01g038230.1	4AS_933597
1	715			-	-	-	Os03g0296000	Sb01g038250.1	4AS_5956399
1	716			-	-	Bradi1g65230.1	-	-	4AS_5960718
1	717			-	-	Bradi1g65270.1	-	-	4AL_7148722
1	718			-	-	Bradi1g65290.1	Os03g0295700	Sb01g038270.1	4AS_5901715
1	719			-	-	Bradi1g65300.1	Os03g0295600	Sb01g038280.1	4AS_5984266
1	720			-	-	-	Os03g0294900	-	4AS_5968141
1	721			-	-	-	-	Sb01g046420.1	4AS_6013072
1	722			-	-	Bradi1g74420.1	Os03g0161200	Sb01g046410.1	4AS_5970292
1	723			-	-	Bradi1g74380.1	Os03g0161600	Sb01g046365.1	4AS_5938251
1	724			-	-	Bradi1g74350.1	-	-	4AS_5934783
1	725			4AL_7166452	48.911	-	Os11g0225100	-	4AL_7166452
1	726			4AS_6011961	48.911	-	-	-	4AS_6011961
1	727			4AS_6011086	48.911	-	-	-	4AS_6011086
1	728			4AS_5950067	48.911	-	-	-	4AS_5950067
1	729			4AS_6013975	48.911	-	-	-	4AS_6013975
1	730			4AS_5943855	48.911	-	-	-	4AS_5943855
1	731			4AS_5966212	48.911	-	-	-	4AS_5966212
1	732			4AS_5993842	48.911	-	-	-	4AS_5993842
1	733			4AL_7096179	48.911	-	-	-	4AL_7096179
1	734			4AS_5980016	48.911	-	-	-	4AS_5980016
1	735			4AL_7119060	48.911	-	-	-	4AL_7119060
1	736			4AS_6008495	48.911	-	-	-	4AS_6008495
1	737			4AL_3709155	48.911	-	Os11g0707000	-	4AL_3709155
1	738			4AL_7106846	48.911	Bradi1g74310.1	-	-	4AL_7106846
1	739			-	-	Bradi1g74300.1	-	-	4AL_6039769
1	740			-	-	Bradi1g74287.1	-	-	4AL_7061956
1	741			-	-	Bradi1g74277.1	Os03g0162000	Sb01g046320.1	4AS_5925684
1	742			-	-	Bradi1g74257.1	Os03g0162800	-	4AS_6014759
1	743			-	-	Bradi1g74170.1	Os03g0163500	-	4AS_5989682
1	744			-	-	Bradi1g74150.1	Os03g0164700	Sb01g046230.1	4AS_5956561
2	745			-	-	Bradi4g27000.1	-	-	4AS_5935958
2	746			-	-	Bradi4g26900.1	Os03g0309800	-	4AL_7095650
2	747			-	-	Bradi4g26870.1	-	-	4AL_7164590
2	748			-	-	Bradi4g26850.1	-	-	4AL_7110342
2	749			-	-	Bradi4g26795.1	-	-	4AL_7101195
2	750			-	-	Bradi4g26790.1	-	-	4AL_7038004
2	751			-	-	Bradi4g26750.1	-	-	4AL_7071742
2	752			-	-	Bradi4g26690.1	-	-	4AL_7143220
2	753			-	-	Bradi4g26670.3	-	-	4AL_7103619
2	754			-	-	Bradi4g26627.1	Os11g0148700	-	4AL_7127854
2	755			-	-	-	Os11g0148600	-	4AL_7069631
2	756			-	-	-	Os11g0148500	-	4AS_6008879
2	757			-	-	-	Os11g0147000	-	4AL_7176618
2	758			-	-	Bradi4g26620.1	-	-	4AL_7169429
2	759			-	-	Bradi4g26590.1	-	-	4AL_7176391
2	760			-	-	Bradi4g26530.1	-	-	4AL_7068197
2	761			4AL_7066750	48.911	Bradi4g26520.1	Os11g0141500	-	4AL_7066750
2	762			-	-	Bradi4g26510.1	-	-	4AL_7084219
2	763			-	-	Bradi4g26500.1	-	-	4AL_3689586
2	764			-	-	Bradi4g26450.1	-	-	4AL_7137984
2	765			-	-	Bradi4g26410.1	-	-	4AL_7084131
2	766			-	-	-	Os11g0133500	-	4AL_7086760
2	767			-	-	-	Os11g0134400	-	4AL_7106921
2	768			-	-	Bradi4g26366.2	Os11g0135900	-	4AL_7064781
2	769			-	-	Bradi4g26317.1	Os11g0136600	-	4AL_7141603
2	770			-	-	-	Os11g0137000	-	4AL_181182
2	771			-	-	Bradi4g26287.1	-	-	4AL_7067509
2	772			-	-	Bradi4g26270.1	-	-	4AL_7173114
2	773			-	-	Bradi4g26240.1	-	-	4AL_7045732
2	774			-	-	Bradi4g26227.1	-	-	4AL_7141663
2	775			-	-	Bradi4g26190.1	-	-	4AL_7143904
2	776			-	-	Bradi4g26150.1	-	-	4AL_7087344
2	777			-	-	-	Os11g0129600	-	4AL_7072528
2	778			-	-	Bradi4g26140.1	Os11g0127900	-	4AL_7155171
2	779			-	-	Bradi4g26070.1	-	-	4AL_7113266
2	780			-	-	Bradi4g26050.1	-	-	4AL_7140900
2	781			-	-	Bradi4g26040.1	-	-	4AL_7174453
2	782			-	-	Bradi4g26020.1	-	-	4AL_7111987
2	783			-	-	Bradi4g26007.1	Os11g0121400	-	4AL_7139664
2	784			-	-	Bradi4g25980.1	-	-	4AL_7088291
2	785			-	-	-	Os11g0522000	-	4AL_7136414
2	786			-	-	-	Os11g0521900	-	4AS_6007671
2	787			-	-	-	Os11g0520500	-	4AL_7118585
2	788			-	-	Bradi4g25930.1	Os11g0525200	-	4AL_7109951
2	789			-	-	-	Os11g0533100	-	4AL_7111379
2	790			-	-	-	Os11g0533500	-	4AS_5957405
2	791			-	-	-	Os11g0536900	-	4AS_6011954
2	792			-	-	-	Os11g0539200	-	4AL_7106795
2	793			-	-	-	Os11g0539800	-	4AS_3566650
2	794			-	-	-	Os11g0543300	-	4AL_6318694
2	795			-	-	-	Os11g0543800	-	4AS_4422602
2	796			-	-	-	Os11g0544300	Sb01g045160.1	4AS_5928965
2	797			-	-	-	Os11g0544600	-	4AL_7130015
2	798			-	-	-	Os11g0544700	-	4AS_1027013
2	799			-	-	-	Os11g0546000	Sb01g042020.1	4AS_5934510
2	800			-	-	-	Os11g0546100	-	4AS_6000572
2	801			-	-	-	Os11g0547000	-	4AL_7125347
2	802			-	-	-	Os11g0549690	-	4AL_7172544
2	803			-	-	-	Os11g0549700	-	4AS_5986164
2	804			-	-	-	Os11g0555300	-	4AL_7090104
2	805			-	-	-	Os11g0557300	-	4AL_7164986
2	806			-	-	-	Os11g0565920	-	4AL_7139345
2	807			-	-	-	Os11g0568500	-	4AL_7134524
2	808			-	-	-	Os11g0571900	-	4AS_5906908
2	809			-	-	-	Os11g0572500	-	4AL_7170521
2	810			-	-	-	Os11g0579200	-	4AL_7112571
2	811			-	-	-	Os11g0579800	-	4AS_5971180
2	812			-	-	-	Os11g0586300	-	4AS_5992364
2	813			-	-	-	Os11g0586900	-	4AS_5930892
2	814			-	-	-	Os11g0588400	-	4AL_7135178
2	815			-	-	-	Os11g0590900	-	4AL_7171701
2	816			-	-	-	Os11g0591200	-	4AL_7171116
2	817			-	-	-	Os11g0592400	-	4AS_5976693
2	818			-	-	-	Os11g0592700	-	4AS_6013210
2	819			-	-	-	Os11g0592800	-	4AS_6011770
2	820			-	-	-	Os11g0598500	-	4AL_7172460
2	821			-	-	-	Os11g0599400	-	4AS_6014002
2	822			-	-	-	Os11g0599500	-	4AS_6014181
2	823			-	-	-	Os11g0600700	-	4AL_7074319
2	824			-	-	-	Os11g0601500	-	4AL_7154635
2	825			-	-	-	Os11g0602200	-	4AS_5983838
2	826			-	-	-	Os11g0602300	-	4AL_7159148
2	827			-	-	-	Os11g0602900	-	4AL_6566977
2	828			-	-	-	Os11g0606500	-	4AL_7016896
2	829			-	-	-	Os11g0610700	-	4AL_7140267
2	830			-	-	-	Os11g0615000	-	4AL_7138537
2	831			-	-	-	Os11g0615100	-	4AS_5970184
2	832			-	-	-	Os11g0615700	-	4AL_7101670
2	833			-	-	-	Os11g0615800	-	4AL_7157369
2	834			-	-	-	Os11g0620500	-	4AS_5972505
2	835			-	-	-	Os11g0621500	-	4AS_5930868
2	836			-	-	-	Os11g0622800	-	4AS_5942738
2	837			-	-	-	Os11g0628000	-	4AL_7118128
2	838			-	-	-	Os11g0628800	-	4AL_7113081
2	839			-	-	-	Os11g0629200	-	4AL_7136433
2	840			-	-	-	Os11g0629300	-	4AL_7076579
2	841			-	-	-	Os11g0629500	-	4AS_5928932
2	842			-	-	-	Os11g0637200	-	4AL_5480784
2	843			-	-	-	Os11g0637700	-	4AS_6007788
2	844			-	-	-	Os11g0638000	-	4AS_6013067
2	845			-	-	-	Os11g0638900	-	4AS_5770780
2	846			-	-	-	Os11g0641200	-	4AS_5979681
2	847			-	-	-	Os11g0642800	-	4AL_6037846
2	848			-	-	-	Os11g0644100	-	4AS_5926579
2	849			-	-	-	Os11g0644800	-	4AS_5931969
2	850			-	-	-	Os11g0648000	-	4AS_5997888
2	851			-	-	-	Os11g0648100	-	4AL_7152202
2	852			-	-	-	Os11g0654400	-	4AL_7172294
2	853			-	-	-	Os11g0655800	-	4AL_7175809
2	854			-	-	-	Os11g0657000	-	4AL_7111607
2	855			-	-	-	Os11g0657100	-	4AL_7175310
2	856			-	-	-	Os11g0658700	-	4AL_7161764
2	857			-	-	-	Os11g0658800	-	4AL_7167968
2	858			-	-	-	Os11g0660000	-	4AL_7140079
2	859			-	-	-	Os11g0660300	-	4AL_7171638
2	860			-	-	-	Os11g0660500	-	4AL_7167797
2	861			-	-	-	Os11g0661400	-	4AL_7100611
2	862			-	-	-	Os11g0668000	-	4AL_7124305
2	863			-	-	-	Os11g0670100	-	4AL_7147757
2	864			-	-	-	Os11g0671000	-	4AL_7066394
2	865			-	-	-	Os11g0672300	-	4AL_7079418
2	866			-	-	-	Os11g0672700	-	4AL_7104293
2	867			-	-	-	Os11g0672900	-	4AL_7094053
2	868			-	-	-	Os11g0673000	-	4AL_7154662
2	869			-	-	-	Os11g0673100	-	4AL_7083634
2	870			-	-	-	Os11g0673200	-	4AL_7109710
2	871			-	-	-	Os11g0678000	-	4AL_7120638
2	872			-	-	-	Os11g0679900	-	4AL_7170513
2	873			-	-	-	Os11g0681400	-	4AS_5988295
2	874			-	-	-	Os11g0682300	-	4AL_7073388
2	875			-	-	-	Os11g0683500	-	4AL_7141117
2	876			-	-	-	Os11g0683600	-	4AL_7154038
2	877			-	-	-	Os11g0683800	-	4AL_7109342
2	878			-	-	-	Os11g0689100	-	4AL_7106646
2	879			-	-	-	Os11g0689300	-	4AL_7116828
2	880			-	-	-	Os11g0692100	-	4AL_7145905
2	881			-	-	-	Os11g0695900	-	4AL_7174903
2	882			-	-	-	Os11g0696400	-	4AL_7164623
2	883			-	-	-	Os11g0702700	-	4AL_7094735
2	884			-	-	-	Os11g0703900	-	4AL_7169647
2	885			-	-	-	-	Sb01g013840.1	4AL_5575928
2	886			-	-	-	Os11g0704300	-	4AL_7115854
2	887			-	-	-	Os11g0704600	-	4AL_7147914
2	888			-	-	-	Os11g0704800	-	4AL_7086518
2	889			-	-	-	Os11g0705200	-	4AL_7068095
2	890			-	-	-	Os11g0705900	-	4AL_7171624
2	891			-	-	-	Os11g0706600	-	4AL_7129288
2	892			-	-	-	Os11g0707300	-	4AL_7101194
2	893			-	-	-	Os11g0707600	-	4AL_7122425
2	894			-	-	-	Os11g0707700	-	4AL_7105379
2	895			-	-	Bradi4g25917.1	Os11g0118800	-	4AL_7080866
2	896			-	-	-	Os11g0118600	-	4AL_7153349
2	897			-	-	Bradi4g25900.1	-	-	4AL_4027830
2	898			-	-	Bradi4g25880.1	-	-	4AL_7147326
2	899			-	-	-	Os11g0106700	-	4AL_7151770
2	900			-	-	-	Os11g0107600	-	4AL_7031226
2	901			-	-	-	Os11g0111900	-	4AL_7137866
2	902			-	-	-	Os11g0112900	-	4AL_7123718
2	903			-	-	Bradi4g25870.1	Os11g0114700	-	4AL_7104354
2	904			-	-	Bradi4g25860.1	-	-	4AL_7137276
2	905			-	-	Bradi4g25730.1	-	-	4AL_7132733
2	906			-	-	Bradi4g25690.1	-	-	4AL_897968
2	907			-	-	Bradi4g25680.1	-	-	4AL_7023082
2	908			-	-	Bradi4g25660.1	-	-	4AL_7094791
2	909			-	-	Bradi4g25620.1	-	-	4AL_7124411
2	910			-	-	Bradi4g25600.1	-	-	4AL_7062756
2	911			-	-	Bradi4g25520.1	-	-	4AL_7103019
2	912			-	-	Bradi4g25457.1	Os11g0153400	-	4AL_7123387
2	913			-	-	-	Os11g0155000	-	4AL_3844639
2	914			-	-	-	Os11g0155100	-	4AL_7128075
2	915			-	-	Bradi4g25170.1	-	-	4AL_7114134
2	916			-	-	-	Os11g0155600	-	4AL_2826715
2	917			-	-	Bradi4g25160.1	Os11g0156200	Sb05g003460.1	4AL_7163083
2	918			-	-	-	Os11g0157000	-	4AS_5971551
2	919			-	-	Bradi4g25140.1	-	-	4AL_7176521
2	920			-	-	Bradi4g25070.1	Os11g0160000	-	4AL_7109686
2	921			-	-	Bradi4g25047.1	Os11g0159000	Sb05g003760.1	4AL_7156419
2	922			-	-	Bradi4g25020.1	-	-	4AL_1247963
2	923			-	-	Bradi4g25010.1	Os11g0158400	Sb05g003730.1	4AL_7099807
2	924			-	-	-	Os11g0157100	-	4AL_7174839
2	925			-	-	-	-	Sb05g003580.1	4AL_7174963
2	926			-	-	-	-	Sb05g003650.1	4AL_7073758
2	927			-	-	Bradi4g24990.1	Os11g0158200	Sb05g003680.1	4AL_7135928
2	928			-	-	Bradi4g24956.1	-	-	4AL_7120972
2	929			-	-	Bradi4g24937.1	-	Sb05g003810.1	4AL_7144000
2	930			-	-	Bradi4g24867.1	-	Sb05g003820.1	4AL_7108117
2	931			-	-	Bradi4g24847.1	-	-	4AL_384373
2	932			-	-	-	Os11g0163500	Sb05g003890.1	4AL_7159850
2	933			-	-	Bradi4g24740.1	-	-	4AL_7144503
2	934			-	-	Bradi4g24707.1	Os11g0167500	Sb05g003960.1	4AL_7078006
2	935			-	-	-	Os11g0167600	Sb05g004020.1	4AL_7079725
2	936			-	-	Bradi4g24660.1	-	-	4AL_4678002
2	937			-	-	Bradi4g24630.1	Os11g0168100	Sb05g004120.1	4AL_7063462
2	938			-	-	Bradi4g24610.2	Os11g0168200	Sb05g004130.1	4AL_7085973
2	939			-	-	Bradi4g24480.1	Os11g0175500	Sb05g004790.1	4AL_7169654
2	940			-	-	Bradi4g24470.1	Os11g0175400	Sb05g004770.1	4AL_7094336
2	941			-	-	-	Os11g0173700	Sb05g005490.1	4AL_7129586
2	942			-	-	Bradi4g24420.1	-	-	4AL_7141250
2	943			-	-	Bradi4g24400.1	Os11g0171700	Sb05g004620.1	4AL_7100409
2	944			-	-	Bradi4g24390.1	Os11g0171500	Sb05g004610.1	4AL_7134766
2	945			-	-	Bradi4g24377.1	Os11g0171400	Sb05g004600.1	4AL_7075662
2	946			4AS_5955004	49.205	-	-	-	4AS_5955004
2	947			4AS_5949920	49.205	-	-	-	4AS_5949920
2	948			4AS_5939889	49.2513	-	-	-	4AS_5939889
2	949			4AS_5964642	49.317	-	-	-	4AS_5964642
2	950			4AL_7147238	49.519	-	-	-	4AL_7147238
2	951			4AS_6007252	49.7266	-	-	-	4AS_6007252
2	952			4AS_5983042	49.7266	-	-	-	4AS_5983042
2	953			4AL_7141912	49.7266	-	-	-	4AL_7141912
2	954			4AL_7137542	49.822	-	-	-	4AL_7137542
2	955			4AL_7100937	50.055	-	-	-	4AL_7100937
2	956			4AL_2071246	50.055	-	-	-	4AL_2071246
2	957			4AL_7089608	50.055	-	-	-	4AL_7089608
2	958			4AL_7075912	50.055	-	-	-	4AL_7075912
2	959			4AL_7169613	50.087	-	-	-	4AL_7169613
2	960			4AL_5279164	50.087	-	-	-	4AL_5279164
2	961			4AL_7108794	50.493	-	-	-	4AL_7108794
2	962			4AL_7117338	50.999	-	-	-	4AL_7117338
2	963			4AL_7085362	51.187	-	-	-	4AL_7085362
2	964			4AL_7086513	51.2837	-	-	-	4AL_7086513
2	965			4AL_7173710	51.7425	-	Os11g0132600	-	4AL_7173710
2	966			4AL_7107053	51.867	-	-	-	4AL_7107053
2	967			4AL_7113737	53.743	-	-	-	4AL_7113737
2	968			4AL_7091960	53.743	-	-	-	4AL_7091960
2	969			4AL_7159710	53.743	-	-	-	4AL_7159710
2	970			4AL_7136159	53.743	-	-	-	4AL_7136159
2	971			4AL_7137143	53.743	-	-	-	4AL_7137143
2	972			4AL_7132250	53.743	-	-	-	4AL_7132250
2	973			4AL_7172382	53.743	-	-	-	4AL_7172382
2	974			4AL_7109322	53.743	Bradi4g24310.1	Os11g0170200	Sb05g004550.1	4AL_7109322
2	975			-	-	Bradi4g24280.1	-	-	4AL_7135849
2	976			-	-	Bradi4g24270.1	Os11g0169700	Sb05g004490.1	4AL_7163046
2	977			-	-	Bradi4g24237.1	Os11g0169100	-	4AL_7064434
2	978			-	-	-	-	Sb05g004830.1	4AL_7157410
2	979			-	-	Bradi4g24197.1	-	Sb05g004840.1	4AL_5329821
2	980			-	-	Bradi4g24190.1	-	Sb05g004850.1	4AL_7094493
2	981			-	-	Bradi4g24180.1	Os11g0176100	Sb05g004860.1	4AL_7103949
2	982			-	-	Bradi4g24170.1	Os11g0176200	-	4AL_7078584
2	983			4AL_7109031	53.743	Bradi4g24147.1	Os11g0176300	-	4AL_7109031
2	984			-	-	Bradi4g24120.1	Os11g0177400	Sb05g004940.1	4AL_7173264
2	985			-	-	Bradi4g24110.1	Os11g0178800	-	4AL_7169813
2	986			-	-	Bradi4g24070.1	-	-	4AS_5940602
2	987			-	-	-	-	Sb05g005150.1	4AL_7086049
2	988			-	-	Bradi4g23990.1	Os11g0181100	-	4AL_7175720
2	989			-	-	-	-	Sb05g005230.1	4AL_7156867
2	990			-	-	Bradi4g23887.1	-	Sb05g005260.1	4AL_7125026
2	991			-	-	Bradi4g23870.1	Os11g0181500	Sb05g005270.1	4AL_5033518
2	992			-	-	Bradi4g23850.1	Os11g0181800	Sb05g005300.1	4AL_7140768
2	993			-	-	Bradi4g23800.1	-	-	4AL_7175259
2	994			-	-	Bradi4g23700.1	Os11g0182400	Sb05g005350.1	4AL_7149418
2	995			-	-	Bradi4g23695.1	-	-	4AL_7150279
2	996			-	-	Bradi4g23680.1	-	Sb05g005390.1	4AL_7117771
2	997			-	-	-	Os11g0183700	-	4AL_7107275
2	998			-	-	Bradi4g23670.1	Os11g0183900	Sb05g005400.1	4AL_7122108
2	999			-	-	Bradi4g23640.1	-	Sb05g005450.1	4AL_7063939
2	1000			-	-	Bradi4g23600.2	Os11g0186400	Sb05g005680.1	4AL_765398
2	1001			-	-	-	Os11g0187000	-	4AL_7143186
2	1002			-	-	Bradi4g23450.1	Os11g0191400	Sb05g005750.1	4AL_7108630
2	1003			-	-	-	-	Sb05g005770.1	4AL_7161805
2	1004			-	-	Bradi4g23417.1	Os11g0191300	-	4AL_5736924
2	1005			-	-	Bradi4g23407.2	Os11g0194900	Sb05g005850.1	4AL_924934
2	1006			-	-	Bradi4g23380.1	Os11g0195100	-	4AL_7126034
2	1007			-	-	Bradi4g23367.1	Os11g0195500	-	4AL_7070294
2	1008			-	-	Bradi4g23350.1	-	-	4AL_7119506
2	1009			-	-	Bradi4g23340.1	-	-	4AL_7092696
2	1010			-	-	Bradi4g23330.1	-	-	4AL_7176247
2	1011			-	-	Bradi4g23320.1	-	-	4AL_7171163
2	1012			-	-	Bradi4g23290.1	Os11g0197400	-	4AL_7134986
2	1013			-	-	Bradi4g23270.1	Os11g0197600	-	4AL_7115482
2	1014			-	-	Bradi4g23190.1	Os11g0199700	-	4AL_7177024
2	1015			-	-	-	Os11g0199800	-	4AL_7151084
2	1016			-	-	Bradi4g23160.1	Os11g0198100	-	4AL_7066367
2	1017			-	-	Bradi4g23090.1	Os11g0201800	Sb05g003360.1	4AL_7071106
2	1018			-	-	Bradi4g23080.1	-	-	4AL_7098212
2	1019			-	-	Bradi4g22810.1	-	-	4AS_6005686
2	1020			-	-	Bradi4g22770.1	-	Sb05g006520.1	4AS_6010893
2	1021			-	-	Bradi4g22750.1	-	-	4AL_7090101
2	1022			-	-	Bradi4g22700.1	-	-	4AL_7063638
2	1023			-	-	Bradi4g22690.1	-	Sb05g009420.1	4AL_7093148
2	1024			-	-	Bradi4g22660.1	-	Sb05g009400.1	4AL_7120451
2	1025			-	-	-	Os11g0208900	-	4AL_7041689
2	1026			-	-	Bradi4g22630.2	Os11g0210300	-	4AL_7074280
2	1027			-	-	Bradi4g22620.1	Os11g0210500	Sb05g009350.1	4AL_5726178
2	1028			-	-	Bradi4g22520.1	Os11g0213500	-	4AL_7147325
2	1029			-	-	Bradi4g22510.1	Os11g0213600	Sb05g009120.1	4AL_7100645
2	1030			-	-	-	Os11g0213700	-	4AS_5946430
2	1031			-	-	Bradi4g22300.1	-	-	4AL_7169670
2	1032			-	-	-	Os11g0214900	Sb05g008910.1	4AL_7156550
2	1033			-	-	-	-	Sb05g008830.1	4AL_7071406
2	1034			-	-	Bradi4g22220.1	-	-	4AL_7102797
2	1035			-	-	-	Os11g0216000	Sb05g008760.1	4AL_1292239
2	1036			-	-	Bradi4g22180.1	Os11g0216300	Sb05g008740.1	4AL_7098649
2	1037			-	-	-	-	Sb05g008730.1	4AL_7084720
2	1038			-	-	Bradi4g22150.1	Os11g0216900	Sb05g008680.1	4AL_7106289
2	1039			-	-	Bradi4g22137.1	Os11g0217500	Sb05g008670.1	4AL_7173040
2	1040			-	-	Bradi4g22110.1	Os11g0219000	Sb05g008630.1	4AL_7169311
2	1041			-	-	Bradi4g22090.1	Os11g0220300	Sb05g008600.1	4AL_7167506
2	1042			-	-	Bradi4g22080.1	-	Sb05g008540.1	4AL_7126077
2	1043			-	-	Bradi4g22070.1	Os11g0220800	-	4AL_7155902
2	1044			-	-	Bradi4g22050.1	-	Sb05g008510.1	4AL_7150674
2	1045			-	-	Bradi4g22030.1	Os11g0222000	Sb05g008500.1	4AL_7131049
2	1046			-	-	Bradi4g22020.1	Os11g0222225	Sb05g008490.1	4AL_7091701
2	1047			-	-	Bradi4g21990.2	Os11g0225000	Sb05g008370.1	4AL_7138437
2	1048			-	-	-	Os11g0226933	Sb05g008280.1	4AL_7110557
2	1049			-	-	Bradi4g21980.1	-	-	4AL_7114802
2	1050			-	-	Bradi4g21870.1	-	-	4AS_5951587
2	1051			-	-	Bradi4g21836.1	Os11g0232100	Sb05g007490.1	4AL_7111399
2	1052			-	-	Bradi4g21830.1	-	Sb05g007480.1	4AL_7105876
2	1053			-	-	Bradi4g21800.1	Os11g0234200	Sb05g007460.1	4AL_6933721
2	1054			-	-	Bradi4g21790.1	Os11g0235200	Sb05g007450.1	4AL_7176678
2	1055			-	-	Bradi4g21756.1	Os11g0236000	Sb05g007400.1	4AL_7087280
2	1056			-	-	Bradi4g21750.1	Os11g0236100	Sb05g007310.1	4AL_7154984
2	1057			-	-	Bradi4g21730.1	-	-	4AL_7130232
2	1058			-	-	Bradi4g21700.1	-	Sb05g007290.1	4AL_7170649
2	1059			-	-	Bradi4g21690.1	Os11g0240600	Sb05g007270.1	4AL_7069917
2	1060			-	-	Bradi4g21680.1	Os11g0240900	Sb05g007260.1	4AL_7017316
2	1061			-	-	Bradi4g21510.1	Os11g0242200	-	4AL_7011591
2	1062			-	-	Bradi4g21277.1	Os11g0242100	Sb05g007160.1	4AL_3389281
2	1063			-	-	Bradi4g21270.1	Os11g0242400	-	4AL_7081907
2	1064			-	-	Bradi4g21265.1	-	-	4AL_7149937
2	1065			-	-	Bradi4g21250.1	-	Sb05g007097.1	4AL_7143734
2	1066			-	-	Bradi4g21180.1	Os11g0242700	Sb05g007080.1	4AL_7045185
2	1067			-	-	Bradi4g21170.1	Os11g0242800	Sb05g007070.1	4AL_5754445
2	1068			-	-	Bradi4g21120.1	-	-	4AL_7092533
2	1069			-	-	Bradi4g21070.1	Os11g0244200	Sb05g007030.1	4AL_7157268
2	1070			-	-	Bradi4g21057.1	-	-	4AL_7079098
2	1071			-	-	Bradi4g21050.1	Os11g0244600	Sb05g007020.1	4AL_7070231
2	1072			-	-	Bradi4g21040.1	Os11g0244800	Sb05g007010.1	4AL_7114169
2	1073			-	-	Bradi4g21025.1	Os11g0245500	Sb05g006980.1	4AL_3766362
2	1074			-	-	Bradi4g21000.1	Os11g0246200	Sb05g006960.1	4AL_6979218
2	1075			-	-	Bradi4g20960.1	Os11g0246600	Sb05g006920.1	4AL_7106012
2	1076			-	-	Bradi4g20950.1	Os11g0246900	Sb05g006915.1	4AL_7071768
2	1077			-	-	Bradi4g20930.1	Os11g0247400	-	4AL_7163575
2	1078			-	-	Bradi4g20900.1	Os11g0248200	Sb05g006890.1	4AL_7168140
2	1079			-	-	-	Os11g0249400	-	4AL_7031466
2	1080			-	-	Bradi4g20890.1	Os11g0249900	Sb05g006860.1	4AL_837136
2	1081			-	-	-	Os11g0256000	-	4AL_7170081
2	1082			-	-	Bradi4g20810.1	Os11g0256100	Sb05g006590.1	4AL_7127028
2	1083			-	-	Bradi4g20750.1	Os11g0261900	Sb05g006560.1	4AL_7108298
2	1084			-	-	Bradi4g20740.2	Os11g0264200	Sb05g006530.1	4AL_7101333
2	1085			-	-	Bradi4g20717.1	Os11g0264300	-	4AL_7109511
2	1086			-	-	Bradi4g20710.1	Os11g0264500	Sb05g009720.1	4AL_7112880
2	1087			-	-	Bradi4g20700.1	-	Sb05g009740.1	4AL_7131016
2	1088			-	-	Bradi4g20610.1	Os11g0265200	Sb05g009970.1	4AL_7118645
2	1089			-	-	Bradi4g20580.1	Os11g0265400	Sb05g009990.1	4AL_7062652
2	1090			-	-	-	-	Sb05g010010.1	4AL_7089238
2	1091			-	-	Bradi4g20537.2	Os11g0276300	Sb05g010020.1	4AL_7133026
2	1092			-	-	Bradi4g20470.1	Os11g0267400	-	4AL_7085010
2	1093			-	-	Bradi4g20230.1	-	-	4AL_7157555
2	1094			-	-	Bradi4g20220.1	Os11g0299300	-	4AL_7091046
2	1095			-	-	Bradi4g20210.1	Os11g0293900	-	4AL_7172101
2	1096			-	-	-	Os11g0285000	-	4AL_7176720
2	1097			-	-	Bradi4g20197.1	Os11g0291000	-	4AS_5956446
2	1098			-	-	Bradi4g20190.1	Os11g0300400	-	4AL_7120240
2	1099			-	-	-	Os11g0303600	-	4AL_7147608
2	1100			-	-	Bradi4g20127.1	Os11g0306400	-	4AL_7168450
2	1101			-	-	Bradi4g20000.1	Os11g0308800	-	4AL_7176420
2	1102			-	-	Bradi4g19975.1	Os11g0311300	-	4AL_7170112
2	1103			-	-	Bradi4g19937.1	-	-	4AL_7171718
2	1104			-	-	Bradi4g19930.1	Os11g0427700	Sb05g007500.1	4AL_5125268
2	1105			-	-	Bradi4g19707.1	Os11g0255300	-	4AL_7082421
2	1106			-	-	-	Os11g0255500	-	4AL_7085262
2	1107			-	-	Bradi4g19697.1	-	-	4AL_7114202
2	1108			-	-	Bradi4g19660.1	Os11g0417400	-	4AS_5958197
2	1109			-	-	Bradi4g19650.1	Os11g0414000	-	4AL_3487441
2	1110			-	-	-	Os11g0446500	-	4AL_6494028
2	1111			-	-	Bradi4g19600.1	Os11g0448000	-	4AS_5936839
2	1112			-	-	Bradi4g19570.1	Os11g0433500	-	4AS_5975391
2	1113			-	-	Bradi4g19540.1	Os11g0448400	-	4AS_5975703
2	1114			-	-	-	Os11g0456300	-	4AL_7176096
2	1115			-	-	-	-	Sb05g010323.1	4AL_7069299
2	1116			-	-	-	Os11g0500100	-	4AL_3524287
2	1117			-	-	-	Os11g0482100	-	4AL_7148114
2	1118			-	-	Bradi4g19197.1	Os11g0481200	-	4AS_5985749
2	1119			-	-	-	Os11g0479232	-	4AL_7079602
2	1120			-	-	-	Os11g0479100	-	4AL_7102329
2	1121			-	-	-	Os11g0473000	-	4AL_7126694
2	1122			-	-	Bradi4g19177.1	Os11g0473200	-	4AS_6012393
3	1123			-	-	Bradi1g12420.1	-	-	4AL_7170952
3	1124			-	-	Bradi1g12370.1	-	Sb01g011860.1	4AL_7174915
3	1125			-	-	Bradi1g12340.2	Os03g0683900	Sb01g011845.1	4AL_7068037
3	1126			-	-	Bradi1g12320.1	Os03g0684100	Sb01g011830.1	4AL_7100634
3	1127			-	-	-	Os03g0684400	Sb01g011810.1	4AL_3477131
3	1128			-	-	Bradi1g12290.1	Os03g0684500	Sb01g011790.1	4AL_7176697
3	1129			4AL_7066860	53.743	Bradi1g12267.1	-	-	4AL_7066860
3	1130			-	-	Bradi1g12250.1	Os03g0685100	Sb01g011760.1	4AL_7040796
3	1131			-	-	Bradi1g12240.1	Os03g0685300	Sb01g011750.1	4AL_7122029
3	1132			-	-	Bradi1g12230.1	Os03g0685500	Sb01g011740.1	4AL_7127998
3	1133			-	-	Bradi1g12210.1	Os03g0685900	Sb01g011720.1	4AL_7126999
3	1134			-	-	Bradi1g12190.1	-	Sb01g011700.1	4AL_7096655
3	1135			-	-	Bradi1g12180.1	-	Sb01g011560.1	4AL_7172134
3	1136			-	-	-	-	Sb01g011580.1	4AL_7143918
3	1137			-	-	Bradi1g12157.2	Os03g0688200	Sb01g011640.1	4AL_7082112
3	1138			-	-	Bradi1g12150.1	Os03g0688300	Sb01g011630.1	4AL_7146638
3	1139			-	-	Bradi1g12140.1	Os03g0689100	Sb01g011620.1	4AL_7170764
3	1140			-	-	-	-	Sb01g011610.1	4AL_7089287
3	1141			-	-	Bradi1g12110.1	Os03g0689900	Sb01g011540.1	4AL_7119108
3	1142			-	-	Bradi1g12080.1	Os03g0691400	Sb01g011520.1	4AL_7093459
3	1143			-	-	Bradi1g12067.1	Os03g0691500	-	4AL_7153568
3	1144			-	-	Bradi1g12050.1	-	-	4AL_692960
3	1145			-	-	Bradi1g12040.1	Os03g0691800	Sb01g011490.1	4AL_7174192
3	1146			-	-	Bradi1g12010.2	Os03g0692400	Sb01g011460.1	4AL_7132099
3	1147			-	-	Bradi1g12000.1	Os03g0692500	-	4AL_7127199
3	1148			-	-	Bradi1g11992.1	-	-	4AL_7062981
3	1149			-	-	Bradi1g11986.1	Os03g0692700	Sb01g011440.1	4AL_7118739
3	1150			-	-	Bradi1g09160.1	-	-	4AL_695370
3	1151			-	-	Bradi1g09210.1	Os03g0740600	Sb01g008630.1	4AS_5924558
3	1152			-	-	-	Os03g0738900	Sb01g008670.1	4AL_5371655
3	1153			-	-	Bradi1g09300.3	Os03g0738400	Sb01g008690.1	4AL_7175679
3	1154			-	-	Bradi1g09327.1	-	Sb01g008720.1	4AL_7163632
3	1155			-	-	Bradi1g09357.1	-	-	4AL_7084728
3	1156			-	-	Bradi1g09380.1	Os03g0737400	Sb01g008770.1	4AL_7120959
3	1157			-	-	Bradi1g09400.1	Os03g0737000	Sb01g008800.1	4AL_7175348
3	1158			-	-	Bradi1g09440.1	-	Sb01g008840.1	4AL_7126658
3	1159			-	-	-	-	Sb01g008850.1	4AL_7175468
3	1160			-	-	Bradi1g09460.1	Os03g0736300	Sb01g008860.1	4AL_7166434
3	1161			-	-	-	Os03g0736000	-	4AL_7173021
3	1162			-	-	Bradi1g09480.1	Os03g0735900	Sb01g008880.1	4AL_7111247
3	1163			-	-	Bradi1g09500.1	-	Sb01g008910.1	4AL_7168122
3	1164			-	-	Bradi1g09507.1	-	Sb01g008920.1	4AL_7100284
3	1165			-	-	Bradi1g09520.1	-	-	4AL_7097070
3	1166			-	-	Bradi1g09530.1	Os03g0735100	Sb01g008930.1	4AL_7094315
3	1167			-	-	Bradi1g09550.1	Os03g0734900	-	4AL_7095962
3	1168			-	-	Bradi1g09577.1	Os03g0734400	Sb01g008970.1	4AL_7147120
3	1169			-	-	Bradi1g09600.1	-	-	4AL_7080215
3	1170			-	-	Bradi1g09630.1	Os03g0733000	Sb01g009120.1	4AL_7097354
3	1171			-	-	Bradi1g09660.1	Os03g0733400	Sb01g009090.1	4AL_7092861
3	1172			-	-	Bradi1g09710.1	Os03g0731900	Sb01g009140.1	4AL_7063814
3	1173			-	-	Bradi1g09720.1	Os03g0731800	Sb01g009150.1	4AL_7173785
3	1174			-	-	Bradi1g09730.1	-	-	4AL_7108802
3	1175			-	-	Bradi1g09750.2	Os03g0731500	Sb01g009170.1	4AL_53735
3	1176			-	-	Bradi1g09800.1	Os03g0731050	Sb01g009220.1	4AL_7163932
3	1177			-	-	Bradi1g09810.1	Os03g0730800	Sb01g009225.1	4AL_639628
3	1178			-	-	-	Os03g0730400	-	4AL_7173582
3	1179			-	-	-	-	Sb01g009250.1	4AS_1119352
3	1180			-	-	Bradi1g09840.1	Os03g0730000	Sb01g009270.1	4AL_7152861
3	1181			4AL_7140624	53.9713	-	-	-	4AL_7140624
3	1182			4AL_7099527	54.919	-	-	-	4AL_7099527
3	1183			4AL_7029897	54.919	-	-	-	4AL_7029897
3	1184			4AL_7090916	54.919	-	-	-	4AL_7090916
3	1185			4AL_7173007	54.919	-	-	-	4AL_7173007
3	1186			4AL_7173814	54.919	Bradi1g09860.1	Os03g0729800	Sb01g009300.1	4AL_7173814
3	1187			-	-	Bradi1g09870.1	Os03g0729700	Sb01g009310.1	4AL_7101720
3	1188			-	-	Bradi1g09877.1	-	-	4AL_5985126
3	1189			-	-	Bradi1g09900.1	Os03g0729500	Sb01g009330.1	4AL_7156376
3	1190			-	-	Bradi1g09930.1	Os03g0729200	-	4AL_6994005
3	1191			-	-	-	-	Sb01g009340.1	4AL_7099699
3	1192			-	-	Bradi1g09950.1	Os03g0729000	Sb01g009370.1	4AL_7148843
3	1193			-	-	Bradi1g09970.1	Os03g0728800	Sb01g009400.1	4AL_7071076
3	1194			-	-	Bradi1g09980.1	-	Sb01g009410.1	4AL_7070388
3	1195			-	-	Bradi1g09990.1	Os03g0728200	Sb01g009420.1	4AL_7155596
3	1196			-	-	-	Os03g0727900	-	4AL_7143233
3	1197			4AL_7102499	54.919	Bradi1g10030.1	Os03g0727600	-	4AL_7102499
3	1198			-	-	Bradi1g10040.1	Os03g0727100	Sb01g009470.1	4AL_7143472
3	1199			-	-	Bradi1g11260.1	-	Sb01g010480.1	4AL_7171255
3	1200			-	-	Bradi1g11270.1	-	-	4AL_7082003
3	1201			-	-	Bradi1g11280.1	Os03g0710700	Sb01g010440.1	4AL_7114387
3	1202			-	-	Bradi1g11290.1	Os03g0710800	-	4AL_5518296
3	1203			-	-	Bradi1g11300.1	Os03g0710900	Sb01g010430.1	4AL_7174822
3	1204			-	-	Bradi1g11317.2	Os03g0711200	Sb01g010410.1	4AL_7063359
3	1205			-	-	Bradi1g11330.1	-	-	4AL_7080463
3	1206			-	-	Bradi1g11340.1	Os03g0711300	-	4AL_4055968
3	1207			-	-	-	-	Sb01g010390.1	4AL_7147639
3	1208			-	-	Bradi1g11380.1	Os03g0711800	Sb01g010330.1	4AL_7094098
3	1209			-	-	-	Os03g0712200	-	4AL_7067182
3	1210			-	-	Bradi1g11430.1	Os03g0712400	Sb01g010290.1	4AL_4481176
3	1211			-	-	Bradi1g11440.1	Os03g0712700	Sb01g010280.1	4AL_4377497
3	1212			-	-	Bradi1g11480.1	-	Sb01g010260.1	4AL_823996
3	1213			-	-	Bradi1g11490.1	Os03g0713000	Sb01g010250.1	4AL_7169776
3	1214			-	-	Bradi1g11500.1	Os03g0713100	Sb01g010240.1	4AL_7134002
3	1215			-	-	Bradi1g11525.1	-	Sb01g010200.1	4AL_7160981
3	1216			-	-	Bradi1g11530.1	Os03g0701800	Sb01g010920.1	4AL_7120991
3	1217			-	-	Bradi1g11540.1	Os03g0701700	Sb01g010930.1	4AL_7158457
3	1218			-	-	Bradi1g11550.2	Os03g0701600	Sb01g010940.1	4AL_564044
3	1219			-	-	Bradi1g11557.1	Os03g0701550	Sb01g010950.1	4AL_7116665
3	1220			4AL_7165901	55.076	-	-	-	4AL_7165901
3	1221			4AL_7096970	55.076	-	-	-	4AL_7096970
3	1222			4AL_4481937	55.561	-	-	-	4AL_4481937
3	1223			4AL_7107583	56.602	-	Os03g0717000	Sb01g010110.1	4AL_7107583
3	1224			4AL_7126969	58.086	-	-	-	4AL_7126969
3	1225			4AL_7067403	58.5	-	-	-	4AL_7067403
3	1226			4AL_7135056	58.5	-	-	-	4AL_7135056
3	1227			4AL_7092454	58.5	-	-	-	4AL_7092454
3	1228			4AL_7174197	58.583	-	-	-	4AL_7174197
3	1229			4AL_1729184	59.2	-	-	-	4AL_1729184
3	1230			4AL_7104460	59.2	-	-	-	4AL_7104460
3	1231			4AL_7045388	59.2	Bradi1g11580.1	Os03g0701500	Sb01g010960.1	4AL_7045388
3	1232			-	-	Bradi1g11600.1	-	Sb01g010975.1	4AL_7125213
3	1233			-	-	Bradi1g11630.1	-	-	4AL_7105270
3	1234			-	-	Bradi1g11650.1	Os03g0700800	-	4AL_7176936
3	1235			-	-	Bradi1g11670.1	-	Sb01g011040.1	4AL_2062251
3	1236			-	-	Bradi1g11680.1	Os03g0700400	Sb01g011050.1	4AL_7172128
3	1237			-	-	Bradi1g11687.1	Os03g0699600	Sb01g011060.1	4AL_6982263
3	1238			-	-	Bradi1g11720.1	Os03g0699300	Sb01g011080.1	4AL_7139631
3	1239			-	-	Bradi1g11740.1	Os03g0699100	Sb01g011110.1	4AL_7172288
3	1240			-	-	Bradi1g11760.1	Os03g0698800	Sb01g011150.1	4AL_7075566
3	1241			-	-	Bradi1g11770.1	Os03g0698500	Sb01g011160.1	4AL_7117095
3	1242			-	-	Bradi1g11780.1	Os03g0698350	Sb01g011170.1	4AL_7159680
3	1243			-	-	Bradi1g11790.1	Os03g0697200	Sb01g011190.1	4AL_954384
3	1244			-	-	-	-	Sb01g011220.1	4AL_4386314
3	1245			-	-	Bradi1g11817.3	Os03g0695700	Sb01g011250.1	4AL_7160406
3	1246			-	-	Bradi1g11830.1	Os03g0695600	Sb01g011260.1	4AL_2619375
3	1247			-	-	Bradi1g11860.1	-	Sb01g011380.1	4AL_7075470
3	1248			-	-	Bradi1g11882.2	Os03g0694800	Sb01g011330.1	4AL_7085322
3	1249			-	-	Bradi1g11920.1	Os03g0694000	Sb01g011370.1	4AL_7066466
3	1250			-	-	Bradi1g11940.1	Os03g0693600	Sb01g011390.1	4AL_7165200
3	1251			-	-	Bradi1g11950.1	Os03g0693400	Sb01g011400.1	4AL_7111241
3	1252			-	-	Bradi1g11960.1	-	Sb01g011410.1	4AL_7094145
3	1253			-	-	Bradi1g11980.1	Os03g0693000	Sb01g011420.1	4AL_7164513
3	1254			-	-	Bradi1g11220.1	Os03g0709000	Sb01g010540.1	4AL_7064211
3	1255			-	-	Bradi1g11200.1	-	-	4AL_7068207
3	1256			-	-	Bradi1g11187.1	-	Sb01g010580.1	4AL_7138195
3	1257			-	-	Bradi1g11180.1	Os03g0708600	Sb01g010590.1	4AL_7134605
3	1258			-	-	Bradi1g11160.1	Os03g0708500	Sb01g010600.1	4AL_7073282
3	1259			-	-	Bradi1g11140.1	Os03g0708200	Sb01g010620.1	4AL_7135120
3	1260			-	-	Bradi1g11130.1	-	-	4AL_7062767
3	1261			-	-	Bradi1g11120.1	-	-	4AL_7085956
3	1262			-	-	Bradi1g11110.1	-	-	4AL_7103930
3	1263			-	-	Bradi1g11090.1	Os03g0707600	Sb01g010660.1	4AL_2159878
3	1264			-	-	Bradi1g11070.1	Os03g0706900	Sb01g010680.1	4AL_7093114
3	1265			-	-	Bradi1g11040.1	Os03g0705300	Sb01g010710.1	4AL_7155047
3	1266			-	-	Bradi1g11027.1	Os03g0704700	Sb01g010720.1	4AL_7032350
3	1267			-	-	Bradi1g11020.1	-	-	4AL_148524
3	1268			-	-	Bradi1g11010.1	Os03g0704200	Sb01g010740.1	4AL_7130019
3	1269			4AL_7032976	60.969	Bradi1g10980.1	Os03g0703900	Sb01g010770.1	4AL_7032976
3	1270			4AL_7154030	60.969	Bradi1g10970.1	Os03g0703400	Sb01g010800.1	4AL_7154030
3	1271			-	-	Bradi1g10910.1	-	Sb01g010850.1	4AL_7088986
3	1272			-	-	Bradi1g10880.1	Os03g0702800	Sb01g010860.1	4AL_7169775
3	1273			-	-	Bradi1g10840.1	-	-	4AL_7100092
3	1274			-	-	Bradi1g10810.1	Os03g0701900	Sb01g010910.1	4AL_2555292
3	1275			-	-	Bradi1g10770.1	-	-	4AL_7172656
3	1276			-	-	Bradi1g10760.1	Os03g0713600	Sb01g010170.1	4AL_7094288
3	1277			-	-	Bradi1g10720.1	Os03g0337700	Sb01g010150.1	4AL_524639
3	1278			-	-	Bradi1g10710.1	Os03g0715400	Sb01g010136.1	4AL_7176027
3	1279			-	-	Bradi1g10697.1	-	-	4AL_7169562
3	1280			-	-	Bradi1g10690.1	-	-	4AL_7149306
3	1281			-	-	Bradi1g10680.1	Os03g0716200	Sb01g010120.1	4AL_7152228
3	1282			-	-	Bradi1g10670.1	Os03g0717200	Sb01g010100.1	4AL_7066697
3	1283			-	-	Bradi1g10660.1	Os03g0717700	Sb01g010070.1	4AL_7133975
3	1284			-	-	Bradi1g10640.1	Os03g0717900	Sb01g010050.1	4AL_7108206
3	1285			-	-	Bradi1g10610.1	Os03g0718500	Sb01g010020.1	4AL_7160391
3	1286			-	-	Bradi1g10590.1	Os03g0718600	Sb01g010010.1	4AL_2982997
3	1287			-	-	Bradi1g10560.1	Os03g0719000	Sb01g009980.1	4AL_7106463
3	1288			-	-	-	-	Sb01g009480.1	4AL_7132198
3	1289			-	-	Bradi1g10090.1	-	-	4AL_7162989
3	1290			4AL_7100654	61.481	Bradi1g10120.1	-	-	4AL_7100654
3	1291			-	-	Bradi1g10150.1	-	-	4AL_7118584
3	1292			-	-	Bradi1g10180.2	Os03g0725400	Sb01g009580.1	4AL_7085467
3	1293			-	-	Bradi1g10250.1	-	Sb01g009660.1	4AL_7123636
3	1294			-	-	Bradi1g10260.1	Os03g0724300	Sb01g009670.1	4AL_11556
3	1295			-	-	Bradi1g10270.1	-	Sb01g009680.1	4AL_7175457
3	1296			-	-	Bradi1g10280.1	-	-	4AL_7169317
3	1297			-	-	Bradi1g10300.1	Os03g0723600	Sb01g009710.1	4AL_7169463
3	1298			-	-	Bradi1g10310.1	Os03g0723400	Sb01g009730.1	4AL_7160884
3	1299			-	-	Bradi1g10347.1	Os03g0722500	Sb01g009770.1	4AL_7170553
3	1300			-	-	Bradi1g10360.1	-	Sb01g009790.1	4AL_7175470
3	1301			-	-	Bradi1g10370.1	Os03g0722100	Sb01g009800.1	4AL_61032
3	1302			-	-	Bradi1g10380.1	Os03g0722000	Sb01g009810.1	4AL_7031432
3	1303			-	-	Bradi1g10410.1	-	-	4AL_7070954
3	1304			-	-	Bradi1g10430.1	-	-	4AL_7175763
3	1305			-	-	Bradi1g10440.1	Os03g0721300	Sb01g009850.1	4AL_7169510
3	1306			-	-	Bradi1g10490.1	Os03g0719900	Sb01g009900.1	4AL_7136034
3	1307			-	-	Bradi1g10520.1	Os03g0719800	-	4AL_7157961
3	1308			-	-	Bradi1g10530.1	Os03g0719500	Sb01g009940.1	4AL_7102651
3	1309			-	-	Bradi1g10540.1	Os03g0719400	Sb01g009950.1	4AL_7167472
3	1310			-	-	Bradi1g12440.1	-	Sb01g011890.1	4AL_7146652
3	1311			-	-	Bradi1g12470.1	Os03g0681800	Sb01g011920.1	4AL_7098096
3	1312			-	-	Bradi1g12490.2	-	Sb01g011950.1	4AL_7105406
3	1313			-	-	Bradi1g12510.1	Os03g0680800	Sb01g011960.1	4AL_7095011
3	1314			4AL_7161855	61.973	-	-	-	4AL_7161855
3	1315			4AL_7090352	62.429	-	-	-	4AL_7090352
3	1316			4AL_7129650	65.707	-	-	-	4AL_7129650
3	1317			4AL_7123232	66.185	Bradi1g12520.1	-	-	4AL_7123232
3	1318			-	-	-	-	Sb01g012030.1	4AL_7162898
3	1319			-	-	Bradi1g12540.1	Os03g0680200	Sb01g012040.1	4AL_7044886
3	1320			-	-	Bradi1g12550.2	Os03g0679700	Sb01g012050.1	4AL_7166016
3	1321			-	-	Bradi1g12570.1	Os03g0678400	Sb01g012070.1	4AL_7128943
3	1322			-	-	Bradi1g12600.1	-	-	4AL_7061204
3	1323			-	-	Bradi1g12610.1	-	-	4AL_7121725
3	1324			-	-	Bradi1g12630.1	Os03g0675300	Sb01g012150.1	4AL_7093294
3	1325			4AL_3261801	66.3346	-	-	-	4AL_3261801
3	1326			4AL_7162747	66.3346	Bradi1g12650.1	Os03g0674700	Sb01g012170.1	4AL_7162747
3	1327			-	-	Bradi1g12660.1	Os03g0674300	-	4AL_7022558
3	1328			-	-	Bradi1g12670.1	-	-	4AL_7159886
3	1329			-	-	-	Os03g0673100	Sb01g012195.1	4AL_7100332
3	1330			-	-	Bradi1g12690.1	Os03g0673000	Sb01g012200.1	4AL_7169526
3	1331			-	-	Bradi1g12710.1	Os03g0672900	Sb01g012210.1	4AL_7125289
3	1332			-	-	Bradi1g12740.1	Os03g0672400	Sb01g012230.1	4AL_7099264
3	1333			-	-	Bradi1g12770.1	-	-	4AL_7150884
3	1334			-	-	-	-	Sb01g012290.1	4AL_7112539
3	1335			-	-	-	Os03g0669800	-	4AL_7064645
3	1336			-	-	Bradi1g12800.1	Os03g0669600	Sb01g012390.1	4AL_7156581
3	1337			-	-	Bradi1g12810.1	-	Sb01g012380.1	4AL_7151798
3	1338			-	-	Bradi1g12820.1	Os03g0669200	Sb01g012370.1	4AL_7149580
3	1339			-	-	-	Os03g0668400	Sb01g012310.1	4AL_7111188
3	1340			-	-	Bradi1g12860.1	Os03g0667500	Sb01g012430.1	4AL_7078750
3	1341			-	-	Bradi1g12870.1	Os03g0667100	Sb01g012450.1	4AL_7130147
3	1342			-	-	Bradi1g12880.2	-	-	4AL_4669336
3	1343			-	-	Bradi1g12890.1	Os03g0666500	Sb01g012480.1	4AL_4782822
3	1344			-	-	Bradi1g12900.1	-	Sb01g012490.1	4AL_7173919
3	1345			-	-	Bradi1g12920.1	Os03g0666100	Sb01g012510.1	4AL_2510301
3	1346			-	-	Bradi1g12950.1	Os03g0665700	Sb01g012560.1	4AL_7175041
3	1347			-	-	Bradi1g12960.1	Os03g0665200	Sb01g012570.1	4AL_7133210
3	1348			-	-	Bradi1g12980.1	Os03g0664700	Sb01g012610.1	4AL_7125936
3	1349			-	-	Bradi1g13000.1	Os03g0664400	Sb01g012630.1	4AL_7147912
3	1350			-	-	Bradi1g13030.1	Os03g0663900	-	4AL_7065227
3	1351			-	-	Bradi1g13047.1	Os03g0663700	Sb01g012670.1	4AL_7124377
3	1352			-	-	-	-	Sb01g012680.1	4AS_5306687
3	1353			-	-	Bradi1g13060.1	-	Sb01g012710.1	4AL_7137981
3	1354			-	-	Bradi1g13070.1	Os03g0661600	-	4AL_7176495
3	1355			-	-	Bradi1g13090.1	Os03g0661300	Sb01g012740.1	4AL_7112696
3	1356			-	-	Bradi1g13127.1	-	Sb01g012780.1	4AL_6246097
3	1357			-	-	Bradi1g13150.1	Os03g0659900	Sb01g012790.1	4AL_7139376
3	1358			4AL_7018376	70.305	-	-	-	4AL_7018376
3	1359			4AL_7070790	70.305	-	-	-	4AL_7070790
3	1360			4AL_7130319	86.972	-	-	-	4AL_7130319
3	1361			4AL_7150997	86.972	-	-	-	4AL_7150997
3	1362			4AL_7176580	86.972	-	Os03g0654600	Sb01g013080.1	4AL_7176580
3	1363			4AL_7161435	86.972	-	-	-	4AL_7161435
3	1364			4AL_7171614	86.972	-	-	-	4AL_7171614
3	1365			4AL_7172751	86.972	-	-	-	4AL_7172751
3	1366			4AL_7146520	86.972	-	-	-	4AL_7146520
3	1367			4AL_7082931	86.972	-	-	-	4AL_7082931
3	1368			4AL_7117392	86.972	-	-	-	4AL_7117392
3	1369			4AL_7131387	87.1532	-	-	-	4AL_7131387
3	1370			4AL_7097386	87.1532	Bradi1g13200.1	Os03g0659200	Sb01g012850.1	4AL_7097386
3	1371			-	-	Bradi1g13226.1	Os03g0656900	Sb01g012890.1	4AL_7092862
3	1372			-	-	Bradi1g13232.1	Os03g0656800	Sb01g012900.1	4AL_2864757
3	1373			-	-	Bradi1g13240.1	Os03g0656500	Sb01g012910.1	4AL_7173343
3	1374			-	-	Bradi1g13250.1	Os03g0656201	Sb01g012920.1	4AL_7024839
3	1375			-	-	Bradi1g13290.1	-	Sb01g012960.1	4AL_7172321
3	1376			-	-	Bradi1g13310.1	Os03g0655600	Sb01g012970.1	4AL_7165380
3	1377			4AL_7173729	87.1532	Bradi1g13320.1	Os03g0655500	Sb01g012990.1	4AL_7173729
3	1378			-	-	Bradi1g13340.1	Os03g0655300	Sb01g013010.1	4AL_7082663
3	1379			-	-	Bradi1g13440.1	-	Sb01g013100.1	4AL_7145348
3	1380			-	-	Bradi1g13450.1	Os03g0652100	Sb01g013110.1	4AL_7157194
3	1381			-	-	-	-	Sb01g013620.1	4AL_7132823
3	1382			-	-	-	-	Sb01g013650.1	4AL_7136038
3	1383			-	-	-	Os03g0643100	-	4AS_5997441
3	1384			-	-	Bradi1g13730.1	-	-	4AS_5950955
3	1385			-	-	Bradi1g13820.1	-	-	4AS_5966590
3	1386			-	-	Bradi1g14290.1	Os03g0628900	Sb01g014170.1	4AL_7090630
3	1387			-	-	Bradi1g14300.1	-	Sb01g014180.1	4AL_7173949
3	1388			-	-	Bradi1g14307.1	Os03g0628800	-	4AL_7125200
3	1389			-	-	Bradi1g14320.1	Os03g0627500	Sb01g014200.1	4AL_3112002
3	1390			-	-	-	Os03g0626800	-	4AL_7092469
3	1391			-	-	Bradi1g14350.1	Os03g0626700	Sb01g014210.1	4AL_7126043
3	1392			-	-	Bradi1g14360.1	Os03g0626600	Sb01g014220.1	4AL_7136696
3	1393			-	-	Bradi1g14410.1	-	Sb01g043660.1	4AL_6138094
3	1394			-	-	-	-	Sb01g014270.1	4AS_5963471
3	1395			-	-	Bradi1g14430.1	Os03g0625800	Sb01g014280.1	4AL_4901648
3	1396			-	-	-	Os03g0625300	-	4AL_6044191
3	1397			-	-	Bradi1g14467.1	Os03g0624600	Sb01g014310.1	4AL_7117436
3	1398			-	-	Bradi1g14480.1	-	-	4AL_7155765
3	1399			-	-	Bradi1g14517.1	-	-	4AL_7171441
3	1400			-	-	-	Os03g0622500	-	4AS_6004882
3	1401			-	-	Bradi1g14530.1	Os03g0620400	Sb01g014500.1	4AL_7172410
3	1402			-	-	Bradi1g14550.1	-	-	4AL_1365428
3	1403			-	-	Bradi1g14560.1	-	-	4AL_7176918
3	1404			-	-	-	Os03g0619100	-	4AL_7085458
3	1405			-	-	Bradi1g14580.1	Os03g0618300	Sb01g014550.1	4AL_7132996
3	1406			-	-	Bradi1g14590.1	Os03g0617900	Sb01g014570.1	4AL_7063488
3	1407			-	-	-	Os03g0617500	Sb01g014590.1	4AL_7077580
3	1408			-	-	Bradi1g14630.1	Os03g0616400	Sb01g014620.1	4AL_7154078
3	1409			-	-	Bradi1g14670.1	Os03g0612600	Sb01g014640.1	4AL_7097126
3	1410			-	-	Bradi1g14677.1	Os03g0612400	Sb01g014650.1	4AL_7114684
3	1411			-	-	Bradi1g14690.1	Os03g0611700	Sb01g014670.1	4AL_7125202
3	1412			-	-	Bradi1g14710.1	Os03g0611200	-	4AL_7068307
3	1413			-	-	Bradi1g14720.1	Os03g0610900	Sb01g014720.1	4AL_7166106
3	1414			-	-	Bradi1g14730.1	-	Sb01g014740.1	4AL_5313494
3	1415			-	-	Bradi1g14770.1	Os03g0609800	Sb01g014760.1	4AL_7079223
3	1416			-	-	-	Os03g0609500	Sb01g014800.1	4AL_7078196
3	1417			-	-	Bradi1g14820.1	-	-	4AL_7134487
3	1418			-	-	Bradi1g14840.1	-	-	4AL_7173573
3	1419			-	-	Bradi1g14850.1	Os03g0606100	Sb01g014910.1	4AL_7174708
3	1420			-	-	Bradi1g14860.1	Os03g0605300	-	4AL_7074306
3	1421			-	-	-	Os03g0604600	-	4AL_7071539
3	1422			-	-	-	Os03g0604200	Sb01g014970.1	4AL_7129828
3	1423			-	-	-	Os03g0599800	-	4AL_7141882
3	1424			-	-	-	Os03g0596900	-	4AS_6008310
3	1425			-	-	-	Os03g0595600	-	4AL_6056058
3	1426			-	-	Bradi1g14970.1	-	-	4AL_7158392
3	1427			-	-	Bradi1g00210.1	-	-	4AL_7157566
3	1428			-	-	Bradi1g00237.1	-	-	4AL_7122717
3	1429	5AL translocation		-	-	Bradi1g00260.1	-	-	4AL_7134906
3	1430	5AL translocation		-	-	Bradi1g00460.1	-	-	4AL_7148271
3	1431	5AL translocation		-	-	Bradi1g00497.1	Os03g0861800	-	4AL_7091350
3	1432	5AL translocation		-	-	Bradi1g00567.1	Os03g0860900	-	4AL_7165277
3	1433	5AL translocation		-	-	Bradi1g00600.1	-	-	4AL_7174272
3	1434	5AL translocation		-	-	Bradi1g00670.1	Os03g0860100	-	4AL_7095843
3	1435	5AL translocation		-	-	Bradi1g00690.1	-	-	4AL_7159962
3	1436	5AL translocation		-	-	Bradi1g00710.1	-	-	4AL_7177172
3	1437	5AL translocation		-	-	Bradi1g00730.1	Os03g0859600	-	4AL_7168762
3	1438	5AL translocation		-	-	Bradi1g00750.1	-	-	4AL_7071185
3	1439	5AL translocation		-	-	Bradi1g00760.1	Os03g0859500	-	4AL_7116880
3	1440	5AL translocation		-	-	-	Os03g0859100	-	4AL_7148038
3	1441	5AL translocation		-	-	Bradi1g00780.1	Os03g0858800	-	4AL_7115583
3	1442	5AL translocation		-	-	Bradi1g00807.1	-	-	4AL_7087282
3	1443	5AL translocation		-	-	Bradi1g00830.1	Os03g0858700	-	4AL_7018994
3	1444	5AL translocation		-	-	Bradi1g00847.1	Os03g0858400	-	4AL_7142330
3	1445	5AL translocation		-	-	Bradi1g00867.1	-	-	4AS_2170706
3	1446	5AL translocation		-	-	Bradi1g00887.1	Os03g0858100	-	4AL_7160751
3	1447	5AL translocation		-	-	-	Os03g0857500	-	4AL_7140480
3	1448	5AL translocation		-	-	Bradi1g00940.1	-	-	4AL_7073333
3	1449	5AL translocation		-	-	Bradi1g00950.1	Os03g0856700	-	4AL_7121068
3	1450	5AL translocation		-	-	Bradi1g00960.1	-	-	4AL_7077138
3	1451	5AL translocation		-	-	Bradi1g00990.1	Os03g0856400	-	4AL_7169100
3	1452	5AL translocation		-	-	Bradi1g01007.1	Os03g0856200	-	4AL_7085260
3	1453	5AL translocation		-	-	Bradi1g01021.1	Os03g0856100	-	4AL_7074178
3	1454	5AL translocation		-	-	Bradi1g01047.1	Os03g0855600	-	4AL_7066127
3	1455	5AL translocation		-	-	-	Os03g0855100	-	4AL_7069462
3	1456	5AL translocation		-	-	-	Os03g0853700	-	4AL_7171349
3	1457	5AL translocation		-	-	Bradi1g01070.1	Os03g0853900	-	4AL_7091181
3	1458	5AL translocation		-	-	Bradi1g01080.1	-	-	4AL_7075859
3	1459	5AL translocation		-	-	Bradi1g01090.1	Os03g0854100	-	4AL_7103186
3	1460	5AL translocation		-	-	Bradi1g01100.1	Os03g0854200	-	4AL_7125608
3	1461	5AL translocation		-	-	Bradi1g01110.1	-	-	4AL_7170631
3	1462	5AL translocation		-	-	Bradi1g01120.1	Os03g0854400	-	4AL_7169864
3	1463	5AL translocation		-	-	Bradi1g01130.1	Os03g0854500	-	4AL_7148216
3	1464	5AL translocation		-	-	Bradi1g01140.1	Os03g0852900	-	4AL_7136947
3	1465	5AL translocation		-	-	Bradi1g01170.1	Os03g0854800	-	4AL_7142517
3	1466	5AL translocation		-	-	Bradi1g01190.1	Os03g0852800	-	4AL_7128191
3	1467	5AL translocation		-	-	Bradi1g01210.1	Os03g0853500	-	4AS_5938380
3	1468	5AL translocation		-	-	Bradi1g01220.1	-	-	4AL_801242
3	1469	5AL translocation		-	-	Bradi1g01227.1	-	-	4AL_7061368
3	1470	5AL translocation		-	-	Bradi1g01250.1	-	-	4AL_7072973
3	1471	5AL translocation		-	-	Bradi1g01280.1	-	-	4AL_7170301
3	1472	5AL translocation		-	-	Bradi1g01330.1	Os03g0852600	-	4AL_7113937
3	1473	5AL translocation		-	-	Bradi1g01365.1	Os03g0852700	-	4AL_7069778
3	1474	5AL translocation		-	-	Bradi1g01377.1	-	-	4AL_7088205
3	1475	5AL translocation		-	-	Bradi1g01442.1	-	-	4AL_7119508
3	1476	5AL translocation		-	-	Bradi1g01460.1	Os03g0851800	-	4AL_7171628
3	1477	5AL translocation		-	-	Bradi1g01480.1	Os03g0851700	-	4AL_7066665
3	1478	5AL translocation		4AL_7157377	87.4183	-	-	-	4AL_7157377
3	1479	5AL translocation		4AL_7138087	87.643	-	-	-	4AL_7138087
3	1480	5AL translocation		4AL_7150619	88.059	-	-	-	4AL_7150619
3	1481	5AL translocation		4AL_7097604	88.162	-	-	-	4AL_7097604
3	1482	5AL translocation		4AL_7121514	88.3732	-	-	Sb02g011900.1	4AL_7121514
3	1483	5AL translocation		4AL_7097993	88.7115	-	-	-	4AL_7097993
3	1484	5AL translocation		4AL_7167761	89.261	-	-	-	4AL_7167761
3	1485	5AL translocation		4AL_7090673	94.06	-	-	-	4AL_7090673
3	1486	5AL translocation		4AL_7151606	95.285	-	-	-	4AL_7151606
3	1487	5AL translocation		4AL_7072048	100.618	-	-	-	4AL_7072048
3	1488	5AL translocation		4AL_7147706	102.475	-	-	-	4AL_7147706
3	1489	5AL translocation		4AL_7098237	103.321	-	-	-	4AL_7098237
3	1490	5AL translocation		4AL_2600425	109.186	Bradi1g01500.1	Os03g0851500	-	4AL_2600425
3	1491	5AL translocation		-	-	Bradi1g01520.1	Os03g0851400	-	4AL_2998088
3	1492	5AL translocation		-	-	Bradi1g01530.1	-	-	4AL_7144837
3	1493	5AL translocation		-	-	-	Os03g0851300	-	4AL_7173625
3	1494	5AL translocation		-	-	Bradi1g01570.1	Os03g0851200	-	4AL_7159871
3	1495	5AL translocation		-	-	Bradi1g01580.1	Os03g0851100	-	4AL_7098863
3	1496	5AL translocation		-	-	Bradi1g01600.1	Os03g0851000	-	4AL_7176841
3	1497	5AL translocation		4AL_4294804	110.638	-	-	-	4AL_4294804
3	1498	5AL translocation		4AL_7164015	111.858	Bradi1g01620.1	Os03g0850800	-	4AL_7164015
3	1499	5AL translocation		-	-	Bradi1g01630.1	Os03g0850700	-	4AL_7164060
3	1500	5AL translocation		-	-	Bradi1g01660.1	Os03g0850600	-	4AL_7176752
3	1501	5AL translocation		-	-	Bradi1g01710.1	Os03g0848300	-	4AL_7153009
3	1502	5AL translocation		-	-	Bradi1g01720.1	Os03g0848400	-	4AL_6877017
3	1503	5AL translocation		-	-	Bradi1g01740.1	Os03g0849600	-	4AL_7069343
3	1504	5AL translocation		-	-	Bradi1g01750.1	Os03g0849800	-	4AL_7104486
3	1505	5AL translocation		-	-	Bradi1g01760.1	Os03g0849900	-	4AL_7093796
3	1506	5AL translocation		-	-	Bradi1g01780.1	Os03g0850000	-	4AL_7157579
3	1507	5AL translocation		-	-	-	Os03g0850100	-	4AL_7125994
3	1508	5AL translocation		-	-	-	Os03g0850200	-	4AL_7125601
3	1509	5AL translocation		-	-	Bradi1g01800.1	Os03g0850400	-	4AL_7133563
3	1510	5AL translocation		-	-	Bradi1g01810.1	Os03g0848100	-	4AL_7133560
3	1511	5AL translocation		-	-	Bradi1g01820.1	-	-	4AL_7083449
3	1512	5AL translocation		-	-	Bradi1g01830.1	-	-	4AL_7092269
3	1513	5AL translocation		-	-	Bradi1g01840.1	Os03g0847600	-	4AL_7167665
3	1514	5AL translocation		-	-	Bradi1g01847.1	Os03g0845500	-	4AL_7034603
3	1515	5AL translocation		-	-	Bradi1g01870.1	Os03g0845000	-	4AL_7170117
3	1516	5AL translocation		-	-	Bradi1g01880.1	Os03g0844900	-	4AL_7174245
3	1517	5AL translocation		-	-	Bradi1g01900.1	Os03g0844700	-	4AL_7063515
3	1518	5AL translocation		-	-	Bradi1g01930.2	Os03g0844500	-	4AL_7106767
3	1519	5AL translocation		-	-	Bradi1g01936.1	Os03g0844100	-	4AL_7133883
3	1520	5AL translocation		-	-	Bradi1g01970.1	Os03g0844000	-	4AL_7117003
3	1521	5AL translocation		-	-	Bradi1g01990.2	Os03g0843700	-	4AL_7140605
3	1522	5AL translocation		-	-	Bradi1g02000.1	Os03g0843600	-	4AL_7030098
3	1523	5AL translocation		-	-	Bradi1g02010.1	-	-	4AL_7110127
3	1524	5AL translocation		-	-	Bradi1g02030.1	Os03g0843400	-	4AL_7063947
3	1525	5AL translocation		4AL_7122082	117.186	-	-	-	4AL_7122082
3	1526	5AL translocation		4AL_7177311	117.862	-	-	-	4AL_7177311
3	1527	5AL translocation		4AL_1042873	123.575	-	-	-	4AL_1042873
3	1528	5AL translocation		4AL_5672996	126.278	-	-	-	4AL_5672996
3	1529	5AL translocation		4AL_7143684	129.441	-	-	-	4AL_7143684
3	1530	5AL translocation		4AL_7090465	129.441	-	-	-	4AL_7090465
3	1531	5AL translocation		4AL_7167769	129.441	-	-	-	4AL_7167769
3	1532	5AL translocation		4AL_6532479	129.899	-	-	-	4AL_6532479
3	1533	5AL translocation		4AL_7087318	130.646	-	-	-	4AL_7087318
3	1534	5AL translocation		4AL_7061690	130.676	-	-	-	4AL_7061690
3	1535	5AL translocation		4AL_7163808	131.203	-	-	-	4AL_7163808
3	1536	5AL translocation		4AL_7110622	135.646	-	-	-	4AL_7110622
3	1537	5AL translocation		4AL_7132435	145.272	Bradi1g02090.3	Os03g0843300	-	4AL_7132435
3	1538	5AL translocation		-	-	Bradi1g02107.1	Os03g0842900	-	4AL_7102584
3	1539	5AL translocation		-	-	Bradi1g02117.1	Os03g0842700	-	4AL_7124811
3	1540	5AL translocation		-	-	Bradi1g02150.1	Os03g0841900	-	4AL_7168062
3	1541	5AL translocation		-	-	Bradi1g02160.1	Os03g0841800	-	4AL_7176390
3	1542	5AL translocation		-	-	Bradi1g02170.1	Os03g0841700	-	4AL_7151926
3	1543	5AL translocation		-	-	Bradi1g02210.1	Os03g0841100	-	4AL_7144193
3	1544	5AL translocation		-	-	-	Os03g0840800	-	4AL_7161784
3	1545	5AL translocation		-	-	Bradi1g02230.1	Os03g0840400	-	4AL_7174075
3	1546	5AL translocation		-	-	Bradi1g02240.1	-	-	4AL_7166536
3	1547	5AL translocation		-	-	Bradi1g02260.1	-	-	4AL_1265840
3	1548	5AL translocation		-	-	Bradi1g02270.1	Os03g0840200	-	4AL_7029853
3	1549	5AL translocation		-	-	Bradi1g02290.1	-	-	4AL_7087679
3	1550	5AL translocation		-	-	Bradi1g02360.1	-	-	4AL_6522293
3	1551	5AL translocation		-	-	Bradi1g02370.1	Os03g0839200	-	4AL_7073679
3	1552	5AL translocation		-	-	Bradi1g02380.1	Os03g0839100	-	4AL_7121210
3	1553	5AL translocation		-	-	Bradi1g02390.1	Os03g0839000	-	4AL_7165471
3	1554	5AL translocation		-	-	Bradi1g02420.1	-	-	4AL_7065660
3	1555	5AL translocation		-	-	Bradi1g02430.1	Os03g0838500	-	4AL_2974573
3	1556	5AL translocation		-	-	Bradi1g02440.1	Os03g0838100	-	4AL_889478
3	1557	5AL translocation		-	-	Bradi1g02450.2	Os03g0837900	-	4AL_7173810
3	1558	5AL translocation		-	-	-	Os03g0837700	-	4AL_7174695
3	1559	5AL translocation		-	-	Bradi1g02550.1	-	-	4AL_7098759
3	1560	5AL translocation		-	-	Bradi1g02590.2	Os03g0835900	-	4AL_7174936
3	1561	5AL translocation		-	-	Bradi1g02597.1	Os03g0835600	-	4AL_7134400
3	1562	5AL translocation		-	-	Bradi1g02630.1	Os03g0835400	-	4AL_7110917
3	1563	5AL translocation		-	-	Bradi1g02680.1	Os03g0835100	-	4AL_7140498
3	1564	5AL translocation		-	-	Bradi1g02697.1	Os03g0834000	-	4AL_7150546
3	1565	5AL translocation		-	-	Bradi1g02720.1	Os03g0833800	-	4AL_7159102
3	1566	5AL translocation		-	-	Bradi1g02740.1	Os03g0833700	-	4AL_7126424
3	1567	5AL translocation		-	-	Bradi1g02780.1	-	-	4AL_7144873
3	1568	5AL translocation		-	-	Bradi1g02790.1	-	-	4AL_7096948
3	1569	5AL translocation		4AL_7081570	159.068	-	-	-	4AL_7081570
3	1570	5AL translocation		4AL_7169229	159.068	-	-	-	4AL_7169229
3	1571	5AL translocation		4AL_7164334	160.244	-	-	-	4AL_7164334
3	1572	5AL translocation		4AL_7091242	160.244	-	-	-	4AL_7091242
3	1573	5AL translocation		4AL_7013061	160.244	-	-	-	4AL_7013061
3	1574	5AL translocation		4AL_4888702	162.776	-	-	-	4AL_4888702
3	1575	5AL translocation		4AL_7176149	163.912	-	Os03g0837100	-	4AL_7176149
3	1576	7BS translocation		4AL_7092216	163.912	-	-	-	4AL_7092216
3	1577	7BS translocation		4AL_7086458	165.075	-	-	-	4AL_7086458
3	1578	7BS translocation		4AL_7149955	166.199	Bradi1g02800.1	-	-	4AL_7149955
3	1579	7BS translocation		-	-	Bradi1g02810.1	Os03g0832600	-	4AL_7158351
3	1580	7BS translocation		-	-	Bradi1g02830.1	-	-	4AL_7097110
3	1581	7BS translocation		-	-	Bradi1g02880.1	-	-	4AL_7161240
3	1582	7BS translocation		-	-	Bradi1g02910.1	Os03g0832500	-	4AL_7169399
3	1583	7BS translocation		-	-	Bradi1g02920.1	Os03g0832400	-	4AL_7072499
3	1584	7BS translocation		-	-	Bradi1g02930.1	Os03g0832300	-	4AL_7071627
3	1585	7BS translocation		-	-	Bradi1g02980.1	-	-	4AL_7070132
3	1586	7BS translocation		-	-	Bradi1g03030.1	Os03g0831100	-	4AL_7118831
3	1587	7BS translocation		-	-	Bradi1g03050.1	Os03g0830900	-	4AL_7153484
3	1588	7BS translocation		-	-	Bradi1g03070.1	-	-	4AL_7171924
3	1589	7BS translocation		4AL_7108293	175.088	-	-	-	4AL_7108293
3	1590	7BS translocation		4AL_7038234	177.335	-	-	-	4AL_7038234
3	1591	7BS translocation		4AL_7147991	177.335	-	-	-	4AL_7147991
3	1592	7BS translocation		4AL_3570963	177.335	-	-	-	4AL_3570963
3	1593	7BS translocation		4AL_7124883	177.335	-	-	-	4AL_7124883
3	1594	7BS translocation		4AL_7111935	177.335	-	-	-	4AL_7111935
3	1595	7BS translocation		4AL_4023531	177.335	-	-	-	4AL_4023531
3	1596	7BS translocation		4AL_7137805	177.335	-	-	-	4AL_7137805
3	1597	7BS translocation		4AL_7020125	177.335	-	-	-	4AL_7020125
3	1598	7BS translocation		4AL_4927995	177.335	-	-	-	4AL_4927995
3	1599	7BS translocation		4AL_7086981	177.335	-	-	-	4AL_7086981
3	1600	7BS translocation		4AL_3400838	177.335	-	-	-	4AL_3400838
3	1601	7BS translocation		4AL_7087135	177.335	-	-	-	4AL_7087135
3	1602	7BS translocation		4AL_7103621	177.335	-	-	-	4AL_7103621
3	1603	7BS translocation		4AL_7156366	177.335	-	-	-	4AL_7156366
3	1604	7BS translocation		4AL_7160865	177.335	-	-	-	4AL_7160865
3	1605	7BS translocation		4AL_7139849	177.335	-	-	-	4AL_7139849
3	1606	7BS translocation		4AL_7112361	177.335	-	-	-	4AL_7112361
3	1607	7BS translocation		4AL_7088606	177.335	-	-	-	4AL_7088606
3	1608	7BS translocation		4AL_7103118	177.335	-	-	-	4AL_7103118
3	1609	7BS translocation		4AL_7164372	177.335	-	-	-	4AL_7164372
3	1610	7BS translocation		4AL_7172617	177.335	-	-	-	4AL_7172617
3	1611	7BS translocation		4AL_7170223	177.335	-	-	-	4AL_7170223
3	1612	7BS translocation		4AL_7135596	177.335	-	-	-	4AL_7135596
3	1613	7BS translocation		4AL_7171320	177.335	-	-	-	4AL_7171320
3	1614	7BS translocation		4AL_7075464	177.335	-	-	-	4AL_7075464
3	1615	7BS translocation		4AL_7100883	177.335	-	-	-	4AL_7100883
3	1616	7BS translocation		4AL_7177112	177.335	-	-	-	4AL_7177112
3	1617	7BS translocation		4AL_7115134	177.335	-	-	-	4AL_7115134
3	1618	7BS translocation		4AL_7169628	177.335	-	-	-	4AL_7169628
3	1619	7BS translocation		4AL_7064343	177.335	-	-	-	4AL_7064343
3	1620	7BS translocation		4AL_7175092	177.335	-	-	-	4AL_7175092
3	1621	7BS translocation		4AL_7129890	177.335	-	-	-	4AL_7129890
3	1622	7BS translocation		4AL_7091963	177.335	-	-	-	4AL_7091963
3	1623	7BS translocation		4AL_7134315	177.335	-	-	-	4AL_7134315
3	1624	7BS translocation		4AL_5865502	177.335	-	-	-	4AL_5865502
3	1625	7BS translocation		4AL_7174533	177.335	-	-	-	4AL_7174533
3	1626	7BS translocation		4AL_7132027	177.335	-	-	-	4AL_7132027
3	1627	7BS translocation		4AL_7069959	177.335	-	-	-	4AL_7069959
3	1628	7BS translocation		4AL_7087002	177.335	-	-	-	4AL_7087002
3	1629	7BS translocation		4AL_2864872	177.335	-	-	-	4AL_2864872
3	1630	7BS translocation		4AL_6711572	177.335	-	-	-	4AL_6711572
3	1631	7BS translocation		4AL_7169495	177.335	-	-	-	4AL_7169495
3	1632	7BS translocation		4AL_7090239	177.335	-	-	-	4AL_7090239
3	1633	7BS translocation		4AL_7149288	177.335	-	-	-	4AL_7149288
3	1634	7BS translocation		4AL_7107381	177.335	-	-	-	4AL_7107381
3	1635	7BS translocation		4AL_4061728	177.335	-	-	-	4AL_4061728
3	1636	7BS translocation		4AL_7106875	177.335	-	-	-	4AL_7106875
3	1637	7BS translocation		4AL_7176389	177.335	-	-	-	4AL_7176389
3	1638	7BS translocation		4AL_1009151	177.335	-	-	-	4AL_1009151
3	1639	7BS translocation		4AL_7110999	177.335	-	-	-	4AL_7110999
3	1640	7BS translocation		4AL_7096129	177.335	-	-	-	4AL_7096129
3	1641	7BS translocation		4AL_7122452	177.335	-	-	-	4AL_7122452
3	1642	7BS translocation		4AL_7097869	177.335	-	-	-	4AL_7097869
3	1643	7BS translocation		4AL_7158012	177.335	-	-	-	4AL_7158012
3	1644	7BS translocation		4AL_7088397	177.335	-	-	-	4AL_7088397
3	1645	7BS translocation		4AL_7112117	177.335	Bradi1g03090.1	Os03g0830200	-	4AL_7112117
3	1646	7BS translocation		-	-	Bradi1g03100.1	-	-	4AL_6820893
3	1647	7BS translocation		-	-	Bradi1g03110.1	Os03g0829200	-	4AL_7083774
3	1648	7BS translocation		-	-	Bradi1g03160.1	Os03g0827500	-	4AL_7080754
3	1649	7BS translocation		-	-	Bradi1g03170.1	-	-	4AL_7159067
3	1650	7BS translocation		-	-	Bradi1g03180.1	Os03g0827700	-	4AL_7120493
3	1651	7BS translocation		-	-	Bradi1g03207.1	Os03g0828500	-	4AL_7077259
3	1652	7BS translocation		-	-	-	Os03g0828800	-	4AL_7128842
3	1653	7BS translocation		-	-	Bradi1g03220.1	Os03g0828100	-	4AL_7073751
3	1654	7BS translocation		-	-	Bradi1g03250.2	Os03g0826600	-	4AL_3882998
3	1655	7BS translocation		-	-	Bradi1g03260.1	Os03g0826500	-	4AL_7106898
3	1656	7BS translocation		-	-	Bradi1g03270.2	-	-	4AL_5689138
3	1657	7BS translocation		-	-	Bradi1g03277.1	-	-	4AL_5501158
3	1658	7BS translocation		-	-	Bradi1g03307.1	-	-	4AL_7171889
3	1659	7BS translocation		-	-	Bradi1g03367.1	-	-	4AL_7127876
3	1660	7BS translocation		-	-	-	Os03g0818200	-	4AS_5929603
3	1661	7BS translocation		-	-	Bradi1g03475.1	-	-	4AS_5934207
4	1662	7BS translocation		-	-	Bradi1g50850.1	Os06g0149500	-	4AL_7076133
4	1663	7BS translocation		-	-	Bradi1g50860.1	Os06g0149400	-	4AL_7083760
4	1664	7BS translocation		-	-	Bradi1g50880.1	-	-	4AL_7169282
4	1665	7BS translocation		-	-	Bradi1g50897.1	Os06g0149100	-	4AL_7162580
4	1666	7BS translocation		-	-	Bradi1g50910.1	-	-	4AL_7089505
4	1667	7BS translocation		-	-	Bradi1g50950.1	-	-	4AL_7168147
4	1668	7BS translocation		-	-	Bradi1g50970.1	Os06g0148200	-	4AL_7076734
4	1669	7BS translocation		-	-	-	Os06g0147800	-	4AL_7104110
4	1670	7BS translocation		-	-	Bradi1g51010.1	Os06g0146400	-	4AL_7175947
4	1671	7BS translocation		-	-	-	Os06g0146100	-	4AL_7113495
4	1672	7BS translocation		-	-	-	Os06g0141000	Sb10g002770.1	4AL_7103650
4	1673	7BS translocation		-	-	Bradi1g51060.1	Os06g0141100	Sb10g002780.1	4AL_7171820
4	1674	7BS translocation		-	-	Bradi1g51070.1	Os06g0141200	Sb10g002790.1	4AL_7148096
4	1675	7BS translocation		4AL_7124877	177.335	Bradi1g51097.1	-	-	4AL_7124877
4	1676	7BS translocation		-	-	-	Os06g0142650	Sb10g002930.1	4AL_320908
4	1677	7BS translocation		-	-	Bradi1g51130.2	Os06g0142800	Sb10g002950.1	4AL_6615146
4	1678	7BS translocation		-	-	Bradi1g51140.1	Os06g0143000	-	4AL_4318
4	1679	7BS translocation		-	-	Bradi1g51170.1	-	Sb10g002990.1	4AL_7152963
4	1680	7BS translocation		-	-	Bradi1g51177.1	-	-	4AL_7123333
4	1681	7BS translocation		-	-	Bradi1g51200.1	Os06g0143700	-	4AL_7158529
4	1682	7BS translocation		-	-	Bradi1g51210.5	Os06g0143900	-	4AL_7116447
4	1683	7BS translocation		-	-	Bradi1g51220.1	Os06g0144000	-	4AL_7171161
4	1684	7BS translocation		-	-	Bradi1g51230.1	Os06g0144600	-	4AL_4662088
4	1685	7BS translocation		-	-	Bradi1g51240.1	Os06g0144800	-	4AL_7155805
4	1686	7BS translocation		-	-	Bradi1g51250.1	Os06g0140800	Sb10g002760.1	4AL_7172177
4	1687	7BS translocation		4AL_7079911	177.335	Bradi1g51257.1	-	-	4AL_7079911
4	1688	7BS translocation		-	-	Bradi1g51290.1	Os06g0140100	Sb10g002720.1	4AL_404719
4	1689	7BS translocation		4AL_7139248	177.335	Bradi1g51507.2	Os06g0137100	Sb10g002510.1	4AL_7139248
4	1690	7BS translocation		-	-	Bradi1g51530.1	Os06g0136800	Sb10g002480.1	4AL_7064151
4	1691	7BS translocation		-	-	Bradi1g51560.1	-	-	4AL_7115532
4	1692	7BS translocation		-	-	Bradi1g51570.1	Os06g0136000	Sb10g002420.1	4AL_7132649
4	1693	7BS translocation		-	-	Bradi1g51580.1	-	-	4AL_7174427
5	1694	7BS translocation		-	-	Bradi1g74950.1	Os03g0151600	Sb01g046860.1	4AL_7068880
5	1695	7BS translocation		-	-	-	Os03g0151300	-	4AL_7170866
5	1696	7BS translocation		-	-	Bradi1g75010.1	Os03g0151100	Sb01g046880.1	4AL_7137443
5	1697	7BS translocation		-	-	Bradi1g75020.1	Os03g0150800	Sb01g046890.1	4AL_7137440
5	1698	7BS translocation		-	-	-	-	Sb01g046900.1	4AL_141305
5	1699	7BS translocation		-	-	Bradi1g75040.1	-	-	4AL_7111796
5	1700	7BS translocation		-	-	Bradi1g75050.1	Os03g0149800	Sb01g046930.1	4AL_7082827
5	1701	7BS translocation		-	-	Bradi1g75080.1	Os03g0149400	Sb01g046950.1	4AL_7108808
5	1702	7BS translocation		4AL_7066363	177.335	Bradi1g75087.1	-	Sb01g046960.1	4AL_7066363
5	1703	7BS translocation		-	-	-	Os03g0149000	-	4AL_7092387
5	1704	7BS translocation		4AL_7135535	177.335	Bradi1g75140.1	Os03g0148700	Sb01g047020.1	4AL_7135535
5	1705	7BS translocation		-	-	Bradi1g75150.1	-	-	4AL_2784404
5	1706	7BS translocation		-	-	Bradi1g75160.1	-	-	4AL_7149723
5	1707	7BS translocation		-	-	Bradi1g75165.1	-	-	4AL_7170268
5	1708	7BS translocation		-	-	-	Os03g0147400	Sb01g047080.1	4AL_7068703
5	1709	7BS translocation		-	-	Bradi1g75270.1	Os03g0146400	Sb01g047120.1	4AL_7029060
5	1710	7BS translocation		-	-	Bradi1g75280.2	Os03g0146300	Sb01g047130.1	4AL_5986591
5	1711	7BS translocation		-	-	Bradi1g75290.1	Os03g0146100	Sb01g047140.1	4AL_7151462
5	1712	7BS translocation		-	-	Bradi1g75310.1	-	-	4AL_7139914
5	1713	7BS translocation		-	-	Bradi1g75340.1	Os03g0146000	Sb01g047150.1	4AL_7169829
5	1714	7BS translocation		4AL_7134836	177.335	Bradi1g75390.1	Os03g0145500	Sb01g047200.1	4AL_7134836
5	1715	7BS translocation		-	-	Bradi1g75400.1	Os03g0145300	Sb01g047210.1	4AL_7166604
5	1716	7BS translocation		-	-	Bradi1g75410.1	-	Sb01g047240.1	4AL_7172717
5	1717	7BS translocation		-	-	Bradi1g75430.1	Os03g0145000	Sb01g047250.1	4AL_7169121
5	1718	7BS translocation		-	-	-	-	Sb01g047260.1	4AS_5943530
5	1719	7BS translocation		-	-	Bradi1g75450.1	Os03g0144800	Sb01g047270.1	4AL_7175570
5	1720	7BS translocation		-	-	-	Os03g0144500	Sb01g047280.1	4AL_1419532
5	1721	7BS translocation		-	-	-	Os03g0144300	-	4AL_1459536
5	1722	7BS translocation		-	-	Bradi1g75460.1	Os03g0144000	Sb01g047320.1	4AL_7133034
5	1723	7BS translocation		-	-	Bradi1g75470.1	Os03g0143800	Sb01g047340.1	4AL_2679673
5	1724	7BS translocation		-	-	Bradi1g75500.1	Os03g0143700	Sb01g047345.1	4AL_7103670
5	1725	7BS translocation		-	-	Bradi1g75520.1	Os03g0143400	-	4AL_7096903
5	1726	7BS translocation		-	-	-	Os03g0138200	-	4AL_7174459
5	1727	7BS translocation		-	-	Bradi1g75530.1	-	-	4AL_7136178
5	1728	7BS translocation		-	-	Bradi1g75720.1	-	-	4AL_4755486
6	1729	7BS translocation		-	-	Bradi1g51300.1	Os06g0139900	-	4AL_7171181
6	1730	7BS translocation		-	-	Bradi1g51320.1	-	-	4AL_3808768
6	1731	7BS translocation		-	-	Bradi1g51330.1	Os06g0139800	-	4AL_7151990
6	1732	7BS translocation		4AL_7070857	177.69	-	-	-	4AL_7070857
6	1733	7BS translocation		4AL_7090263	177.752	-	-	-	4AL_7090263
6	1734	7BS translocation		4AL_7150278	177.859	-	-	-	4AL_7150278
6	1735	7BS translocation		4AL_7140577	177.859	-	-	-	4AL_7140577
6	1736	7BS translocation		4AL_7090264	177.859	-	-	-	4AL_7090264
6	1737	7BS translocation		4AL_7175351	177.859	-	-	-	4AL_7175351
6	1738	7BS translocation		4AL_7066609	177.859	-	-	-	4AL_7066609
6	1739	7BS translocation		4AL_7175430	177.976	-	-	-	4AL_7175430
6	1740	7BS translocation		4AL_7014528	178.008	-	-	-	4AL_7014528
6	1741	7BS translocation		4AL_7072476	178.077	-	-	-	4AL_7072476
6	1742	7BS translocation		4AL_7088899	178.077	-	-	-	4AL_7088899
6	1743	7BS translocation		4AL_7073458	178.077	-	-	-	4AL_7073458
6	1744	7BS translocation		4AL_2504042	178.077	-	-	-	4AL_2504042
6	1745	7BS translocation		4AL_7167905	178.077	-	-	-	4AL_7167905
6	1746	7BS translocation		4AL_7096764	178.077	-	-	-	4AL_7096764
6	1747	7BS translocation		4AL_7146010	178.077	-	-	-	4AL_7146010
6	1748	7BS translocation		4AL_7083336	178.077	Bradi1g51340.1	Os06g0139700	Sb10g002670.1	4AL_7083336
6	1749	7BS translocation		-	-	Bradi1g51350.1	-	-	4AL_7082427
6	1750	7BS translocation		-	-	Bradi1g51390.1	Os06g0138200	Sb10g002630.1	4AL_7080128
6	1751	7BS translocation		-	-	-	Os11g0431700	-	4AL_7116319
6	1752	7BS translocation		-	-	Bradi1g51400.1	Os11g0433100	Sb10g002620.1	4AL_7175827
6	1753	7BS translocation		-	-	-	-	Sb10g002600.1	4AS_6009969
6	1754	7BS translocation		4AL_7170805	178.247	-	-	-	4AL_7170805
6	1755	7BS translocation		4AL_7166199	178.617	-	-	-	4AL_7166199
6	1756	7BS translocation		4AL_7175845	178.677	-	-	-	4AL_7175845
6	1757	7BS translocation		4AL_7138920	179.835	-	-	-	4AL_7138920
6	1758	7BS translocation		4AL_7090896	179.835	-	-	-	4AL_7090896
6	1759	7BS translocation		4AL_7121037	180.052	-	-	-	4AL_7121037
6	1760	7BS translocation		4AL_7092621	180.052	-	-	-	4AL_7092621
6	1761	7BS translocation		4AL_4528367	180.613	-	-	-	4AL_4528367
6	1762	7BS translocation		4AL_7045146	181.795	Bradi1g51430.1	Os06g0138000	Sb10g002570.1	4AL_7045146
6	1763	7BS translocation		-	-	Bradi1g51450.1	-	-	4AL_7171246
6	1764	7BS translocation		-	-	Bradi1g51460.1	Os06g0137700	Sb10g002560.1	4AL_7097422
6	1765	7BS translocation		-	-	Bradi1g51610.1	Os06g0134900	Sb10g002370.1	4AL_7081512
6	1766	7BS translocation		-	-	Bradi1g51620.1	Os06g0134800	Sb10g002310.1	4AL_7142592
6	1767	7BS translocation		-	-	Bradi1g51630.1	Os06g0134700	Sb10g002300.1	4AL_7103439
6	1768	7BS translocation		-	-	Bradi1g51640.1	-	Sb10g002260.1	4AS_5975915
6	1769	7BS translocation		-	-	Bradi1g51660.1	Os06g0133900	Sb10g002230.1	4AL_7168802
6	1770	7BS translocation		-	-	Bradi1g51670.1	Os06g0133800	-	4AL_7174148
6	1771	7BS translocation		-	-	Bradi1g51700.1	Os06g0112000	-	4AL_7023803
6	1772	7BS translocation		4AL_7171111	182.419	-	-	-	4AL_7171111
6	1773	7BS translocation		4AL_7064061	185.11	-	-	-	4AL_7064061
6	1774	7BS translocation		4AL_7115639	185.11	-	-	-	4AL_7115639
6	1775	7BS translocation		4AL_7145366	185.562	-	-	-	4AL_7145366
6	1776	7BS translocation	TM	4AL_7089115	187.388	-	-	-	4AL_7089115
6	1777	7BS translocation	TM	4AL_7073963	187.777	-	-	-	4AL_7073963
6	1778	7BS translocation	TM	4AL_7095989	188.073	-	-	-	4AL_7095989
6	1779	7BS translocation	TM	4AL_7063834	198.251	-	-	-	4AL_7063834
6	1780	7BS translocation	TM	4AL_7175314	201.896	-	-	-	4AL_7175314
6	1781	7BS translocation	TM	4AL_7166441	203.045	-	-	-	4AL_7166441
6	1782	7BS translocation	TM	4AL_7076791	203.045	-	-	-	4AL_7076791
6	1783	7BS translocation	TM	4AL_1848820	205.37	Bradi1g51710.1	Os06g0112100	Sb10g000960.1	4AL_1848820		owm72
6	1784	7BS translocation	TM	-	-	Bradi1g51720.1	Os06g0112200	-	4AL_3512118
6	1785	7BS translocation	TM	-	-	Bradi1g51740.1	Os06g0112400	Sb10g000940.1	4AL_7143997
6	1786	7BS translocation	TM	-	-	Bradi1g50810.1	Os06g0150400	-	4AL_7090438
6	1787	7BS translocation	TM	-	-	Bradi1g50790.1	Os06g0150100	-	4AL_7159012
6	1788	7BS translocation	TM	-	-	-	Os06g0149900	-	4AL_7155259
6	1789	7BS translocation	TM	-	-	Bradi1g50770.1	-	-	4AL_7077920
6	1790	7BS translocation	TM	-	-	Bradi1g50740.1	-	-	4AL_7173087		owm82
6	1791	7BS translocation	TM	-	-	Bradi1g50660.1	-	-	4AL_7169437
6	1792	7BS translocation	TM	-	-	-	Os06g0120200	-	4AL_7161840
6	1793	7BS translocation	TM	-	-	-	Os06g0118700	-	4AL_7153715
6	1794	7BS translocation	TM	-	-	Bradi1g50620.1	Os06g0116400	Sb10g001370.1	4AL_7045056
6	1795	7BS translocation	TM	-	-	Bradi1g50610.1	Os06g0116300	-	4AL_7134602
6	1796	7BS translocation	TM	-	-	Bradi1g50597.1	Os06g0116200	Sb10g001350.1	4AL_6409814
6	1797	7BS translocation	TM	-	-	Bradi1g50580.1	-	-	4AL_7070587
6	1798	7BS translocation	TM	-	-	Bradi1g50567.1	Os06g0115700	Sb10g001300.1	4AL_7177103
6	1799	7BS translocation	TM	-	-	Bradi1g50560.1	Os06g0115600	Sb10g001290.1	4AL_7085682
6	1800	7BS translocation	TM	-	-	Bradi1g50540.1	Os06g0115300	-	4AL_7089519
6	1801	7BS translocation	TM	-	-	Bradi1g50530.1	-	-	4AL_7026965
6	1802	7BS translocation	TM	-	-	Bradi1g50520.1	Os06g0115200	Sb10g001250.1	4AL_7073630
6	1803	7BS translocation	TM	4AL_7081107	206.469	-	-	-	4AL_7081107
6	1804	7BS translocation	TM	4AL_7169418	206.469	-	-	-	4AL_7169418
6	1805	7BS translocation	TM	4AL_7133490	207.704	-	-	-	4AL_7133490
6	1806	7BS translocation	TM	4AL_7171292	207.704	-	-	-	4AL_7171292
6	1807	7BS translocation	TM	4AL_7067809	207.704	-	-	-	4AL_7067809
6	1808	7BS translocation	TM	4AL_7169269	207.704	-	-	-	4AL_7169269
6	1809	7BS translocation	TM	4AL_7119175	207.704	-	-	-	4AL_7119175
6	1810	7BS translocation	TM	4AL_7172159	210.908	-	-	-	4AL_7172159
6	1811	7BS translocation	TM	4AL_7172187	210.908	-	-	-	4AL_7172187
6	1812	7BS translocation	TM	4AL_7068634	211.075	-	-	Sb01g013060.1	4AL_7068634
6	1813	7BS translocation	TM	4AL_7090734	211.075	-	-	-	4AL_7090734
6	1814	7BS translocation	TM	4AL_7152024	213.192	-	-	-	4AL_7152024
6	1815	7BS translocation	TM	4AL_7079542	213.192	-	-	-	4AL_7079542
6	1816	7BS translocation	TM	4AL_7176754	215.465	-	-	-	4AL_7176754
6	1817	7BS translocation	TM	4AL_3436363	215.465	-	-	-	4AL_3436363
6	1818	7BS translocation	TM	4AL_7084261	215.465	-	-	-	4AL_7084261
6	1819	7BS translocation	TM	4AL_7171025	215.465	-	-	-	4AL_7171025
6	1820	7BS translocation	TM	4AL_7112161	215.465	-	-	-	4AL_7112161
6	1821	7BS translocation	TM	4AL_2692239	215.465	-	-	-	4AL_2692239
6	1822	7BS translocation	TM	4AL_7169851	215.465	-	-	-	4AL_7169851
6	1823	7BS translocation	TM	4AL_7107918	215.465	-	-	-	4AL_7107918
6	1824	7BS translocation	TM	4AL_7140728	215.465	-	-	-	4AL_7140728
6	1825	7BS translocation	TM	4AL_7173954	215.465	-	-	-	4AL_7173954
6	1826	7BS translocation	TM	4AL_2631495	215.465	-	-	-	4AL_2631495
6	1827	7BS translocation	TM	4AL_7176130	215.465	-	-	-	4AL_7176130
6	1828	7BS translocation	TM	4AL_7137427	215.465	-	-	-	4AL_7137427
6	1829	7BS translocation	TM	4AL_7093875	215.465	-	-	-	4AL_7093875
6	1830	7BS translocation	TM	4AL_7073469	215.465	-	-	-	4AL_7073469
6	1831	7BS translocation	TM	4AL_6032584	215.465	-	-	-	4AL_6032584
6	1832	7BS translocation	TM	4AL_7110903	215.465	-	-	-	4AL_7110903
6	1833	7BS translocation	TM	4AL_7064690	215.465	-	-	-	4AL_7064690
6	1834	7BS translocation	TM	4AL_7153570	215.465	-	-	-	4AL_7153570
6	1835	7BS translocation	TM	4AL_1482365	215.465	-	-	-	4AL_1482365
6	1836	7BS translocation	TM	4AL_7111348	215.465	-	-	-	4AL_7111348
6	1837	7BS translocation	TM	4AL_7107059	215.465	-	-	-	4AL_7107059
6	1838	7BS translocation	TM	4AL_7173996	215.465	-	-	-	4AL_7173996
6	1839	7BS translocation	TM	4AL_7110117	215.465	-	-	-	4AL_7110117
6	1840	7BS translocation	TM	4AL_7029884	215.465	-	-	-	4AL_7029884
6	1841	7BS translocation	TM	4AL_7175066	215.465	-	-	-	4AL_7175066
6	1842	7BS translocation	TM	4AL_7170496	215.465	-	-	-	4AL_7170496
6	1843	7BS translocation	TM	4AL_1754798	215.465	-	-	-	4AL_1754798
6	1844	7BS translocation	TM	4AL_7176809	215.465	-	-	-	4AL_7176809
6	1845	7BS translocation	TM	4AL_7158134	215.465	-	-	-	4AL_7158134
6	1846	7BS translocation	TM	4AL_7040836	215.465	-	-	-	4AL_7040836
6	1847	7BS translocation	TM	4AL_7134587	215.465	-	-	-	4AL_7134587
6	1848	7BS translocation	TM	4AL_6127235	215.465	-	-	-	4AL_6127235
6	1849	7BS translocation	TM	4AL_7090058	215.465	-	-	-	4AL_7090058
6	1850	7BS translocation	TM	4AL_7063626	215.678	-	-	-	4AL_7063626
6	1851	7BS translocation	TM	4AL_7136559	215.678	-	-	-	4AL_7136559
6	1852	7BS translocation	TM	4AL_7146491	215.678	-	-	-	4AL_7146491
6	1853	7BS translocation	TM	4AL_7161998	215.678	-	-	-	4AL_7161998
6	1854	7BS translocation	TM	4AL_7081238	215.869	-	-	-	4AL_7081238
6	1855	7BS translocation	TM	4AL_7119719	215.869	-	-	-	4AL_7119719
6	1856	7BS translocation	TM	4AL_7149432	217.89	-	-	-	4AL_7149432
6	1857	7BS translocation	TM	4AL_7122943	221.419	-	-	-	4AL_7122943
6	1858	7BS translocation	TM	4AL_7162736	221.419	-	-	-	4AL_7162736
6	1859	7BS translocation	TM	4AL_7138052	221.419	-	-	-	4AL_7138052
6	1860	7BS translocation	TM	4AL_7171318	221.419	-	-	-	4AL_7171318
6	1861	7BS translocation	TM	4AL_7107986	221.419	Bradi1g50497.1	Os06g0114700	Sb10g001220.1	4AL_7107986
6	1862	7BS translocation	TM	-	-	Bradi1g50477.1	Os06g0114600	Sb10g001200.1	4AL_5165520
6	1863	7BS translocation	TM	-	-	Bradi1g50280.1	Os06g0113900	Sb10g001110.1	4AL_1603127
6	1864	7BS translocation	TM	4AL_7150669	222.582	-	-	-	4AL_7150669
6	1865	7BS translocation	TM	4AL_7129989	222.582	-	-	-	4AL_7129989
6	1866	7BS translocation	TM	4AL_7119709	222.582	-	-	-	4AL_7119709
6	1867	7BS translocation	TM	4AL_7171313	222.582	-	-	-	4AL_7171313
6	1868	7BS translocation	TM	4AL_7153171	222.582	-	-	-	4AL_7153171
6	1869	7BS translocation	TM	4AL_7084954	222.582	-	-	-	4AL_7084954
6	1870	7BS translocation	TM	4AL_7095772	222.582	-	-	-	4AL_7095772
6	1871	7BS translocation	TM	4AL_7096552	222.582	-	-	-	4AL_7096552
6	1872	7BS translocation	TM	4AL_7096456	222.582	-	-	-	4AL_7096456
6	1873	7BS translocation	TM	4AL_7162446	222.582	-	-	-	4AL_7162446
6	1874	7BS translocation	TM	4AL_7170826	222.582	-	-	-	4AL_7170826
6	1875	7BS translocation	TM	4AL_7125054	222.582	-	-	-	4AL_7125054
6	1876	7BS translocation	TM	4AL_7173451	222.582	-	-	-	4AL_7173451
6	1877	7BS translocation	TM	4AL_7023682	222.582	-	-	-	4AL_7023682
6	1878	7BS translocation	TM	4AL_7083674	222.582	-	-	-	4AL_7083674
6	1879	7BS translocation	TM	4AL_7151695	222.582	-	-	-	4AL_7151695
6	1880	7BS translocation	TM	4AL_7127109	222.582	-	-	-	4AL_7127109
6	1881	7BS translocation	TM	4AL_1841917	222.582	-	-	-	4AL_1841917
6	1882	7BS translocation	TM	4AL_7087562	222.582	-	-	-	4AL_7087562
6	1883	7BS translocation	TM	4AL_7176223	222.582	Bradi1g50330.1	-	-	4AL_7176223
6	1884	7BS translocation	TM	-	-	Bradi1g50360.1	-	-	4AL_7079361
6	1885	7BS translocation	TM	-	-	Bradi1g50370.1	Os06g0111200	Sb10g001100.1	4AL_7170765
6	1886	7BS translocation	TM	-	-	Bradi1g51980.1	Os06g0108900	Sb10g000800.1	4AL_7019828
6	1887	7BS translocation	TM	-	-	Bradi1g52020.1	Os06g0107700	Sb10g000720.1	4AL_7068722
6	1888	7BS translocation	TM	-	-	Bradi1g52040.1	-	Sb10g000700.1	4AL_7111423
6	1889	7BS translocation	TM	-	-	Bradi1g52050.1	-	Sb10g000660.1	4AL_7165852
6	1890	7BS translocation	TM	-	-	Bradi1g52080.1	Os06g0107100	Sb10g000690.1	4AL_7173349
6	1891	7BS translocation	TM	-	-	Bradi1g52090.1	Os06g0106100	-	4AL_7174711
6	1892	7BS translocation	TM	-	-	Bradi1g52100.1	Os06g0106000	Sb10g000600.1	4AL_7162643
6	1893	7BS translocation	TM	-	-	Bradi1g52110.1	Os06g0105900	-	4AL_7089067
6	1894	7BS translocation	TM	-	-	Bradi1g52150.3	Os06g0103800	Sb10g000430.1	4AL_7107551
6	1895	7BS translocation	TM	4AL_7136729	225.953	-	-	-	4AL_7136729
6	1896	7BS translocation	TM	4AL_7063385	225.953	-	-	-	4AL_7063385
6	1897	7BS translocation	TM	4AL_5478490	225.953	-	-	-	4AL_5478490
6	1898	7BS translocation	TM	4AL_7120458	225.953	-	-	-	4AL_7120458
6	1899	7BS translocation	TM	4AL_7101226	225.953	-	-	-	4AL_7101226
6	1900	7BS translocation	TM	4AL_149750	225.953	-	-	-	4AL_149750
6	1901	7BS translocation	TM	4AL_2675922	225.953	-	-	-	4AL_2675922
6	1902	7BS translocation	TM	4AL_7174017	225.953	-	-	-	4AL_7174017
6	1903	7BS translocation	TM	4AL_7175029	225.953	-	-	-	4AL_7175029
6	1904	7BS translocation	TM	4AL_6840619	226.563	-	-	-	4AL_6840619
6	1905	7BS translocation	TM	4AL_7110456	227.265	Bradi1g52160.1	Os06g0103900	Sb10g000440.1	4AL_7110456
6	1906	7BS translocation	TM	-	-	Bradi1g52180.1	Os06g0104100	Sb10g000450.1	4AL_7151691
6	1907	7BS translocation	TM	-	-	Bradi1g50407.2	-	-	4AL_7158077
6	1908	7BS translocation	TM	4AL_842032	227.662	-	-	-	4AL_842032
6	1909	7BS translocation	TM	4AL_7159840	228.489	-	-	-	4AL_7159840
6	1910	7BS translocation	TM	4AL_7103974	228.63	-	-	-	4AL_7103974
6	1911	7BS translocation	TM	4AL_7169060	229.297	-	-	-	4AL_7169060
6	1912	7BS translocation	TM	4AL_7081231	229.433	-	-	-	4AL_7081231
6	1913	7BS translocation	TM	4AL_4984059	229.433	-	-	-	4AL_4984059
6	1914	7BS translocation	TM	4AL_4555340	229.626	-	-	-	4AL_4555340
6	1915	7BS translocation	TM	4AL_7142161	229.626	-	-	-	4AL_7142161
6	1916	7BS translocation	TM	4AL_7091534	230.459	-	-	-	4AL_7091534
6	1917	7BS translocation	TM	4AL_7082272	230.638	-	-	-	4AL_7082272
6	1918	7BS translocation	TM	4AL_7147158	230.638	-	-	-	4AL_7147158
6	1919	7BS translocation	TM	4AL_7177008	231.081	-	-	-	4AL_7177008
6	1920	7BS translocation	TM	4AL_7070854	231.081	-	-	-	4AL_7070854
6	1921	7BS translocation	TM	4AL_7072535	231.081	-	-	-	4AL_7072535
6	1922	7BS translocation	TM	4AL_7153303	231.081	-	-	-	4AL_7153303
6	1923	7BS translocation	TM	4AL_7138600	231.081	-	-	-	4AL_7138600
6	1924	7BS translocation	TM	4AL_7149348	231.081	-	-	-	4AL_7149348
6	1925	7BS translocation	TM	4AL_6851666	231.081	-	-	-	4AL_6851666
6	1926	7BS translocation	TM	4AL_7075181	231.081	-	-	-	4AL_7075181
6	1927	7BS translocation	TM	4AL_7151429	231.081	-	-	-	4AL_7151429
6	1928	7BS translocation	TM	4AL_7066091	231.081	-	-	-	4AL_7066091
6	1929	7BS translocation	TM	4AL_7134722	231.081	Bradi1g50420.1	-	-	4AL_7134722
6	1930	7BS translocation	TM	-	-	Bradi1g50432.1	-	-	4AL_7133956
6	1931	7BS translocation	TM	-	-	Bradi1g51747.1	-	-	4AL_7109930
6	1932	7BS translocation	TM	4AL_7130880	231.425	-	-	-	4AL_7130880
6	1933	7BS translocation	TM	4AL_7096167	231.425	-	-	-	4AL_7096167
6	1934	7BS translocation	TM	4AL_7124821	231.441	-	-	-	4AL_7124821
6	1935	7BS translocation	TM	4AL_7145028	231.441	-	-	-	4AL_7145028
6	1936	7BS translocation	TM	4AL_7077859	231.441	-	-	-	4AL_7077859
6	1937	7BS translocation	TM	4AL_7096027	231.441	-	-	-	4AL_7096027
6	1938	7BS translocation	TM	4AL_7169564	231.441	-	-	-	4AL_7169564
6	1939	7BS translocation	TM	4AL_511213	231.673	-	-	-	4AL_511213
6	1940	7BS translocation	TM	4AL_7144967	231.673	-	-	-	4AL_7144967
6	1941	7BS translocation	TM	4AL_7086174	231.673	-	-	-	4AL_7086174
6	1942	7BS translocation	TM	4AL_7153458	231.673	-	-	-	4AL_7153458
6	1943	7BS translocation	TM	4AL_3126557	231.673	-	-	-	4AL_3126557
6	1944	7BS translocation	TM	4AL_7177050	231.673	-	-	-	4AL_7177050
6	1945	7BS translocation	TM	4AL_7079682	231.735	-	-	-	4AL_7079682
6	1946	7BS translocation	TM	4AL_7175758	231.843	-	-	-	4AL_7175758
6	1947	7BS translocation	TM	4AL_7161707	231.843	-	-	-	4AL_7161707
6	1948	7BS translocation	TM	4AL_4766994	231.843	-	-	-	4AL_4766994
6	1949	7BS translocation	TM	4AL_7137478	231.843	-	-	-	4AL_7137478
6	1950	7BS translocation	TM	4AL_7062933	231.843	-	-	-	4AL_7062933
6	1951	7BS translocation	TM	4AL_7133873	231.843	-	-	-	4AL_7133873
6	1952	7BS translocation	TM	4AL_7071728	231.843	-	-	-	4AL_7071728
6	1953	7BS translocation	TM	4AL_7158610	231.843	-	-	-	4AL_7158610
6	1954	7BS translocation	TM	4AL_7063259	231.843	-	-	-	4AL_7063259
6	1955	7BS translocation	TM	4AL_7078786	231.843	-	-	-	4AL_7078786
6	1956	7BS translocation	TM	4AL_7138676	231.843	-	-	-	4AL_7138676
6	1957	7BS translocation	TM	4AL_7111126	231.843	-	-	-	4AL_7111126
6	1958	7BS translocation	TM	4AL_7175974	231.843	-	-	-	4AL_7175974
6	1959	7BS translocation	TM	4AL_7075242	231.843	-	-	-	4AL_7075242
6	1960	7BS translocation	TM	4AL_7164963	231.843	-	-	-	4AL_7164963
6	1961	7BS translocation	TM	4AL_7154021	231.843	-	-	-	4AL_7154021
6	1962	7BS translocation	TM	4AL_7165146	231.843	-	-	-	4AL_7165146
6	1963	7BS translocation	TM	4AL_7080536	231.843	-	-	-	4AL_7080536
6	1964	7BS translocation	TM	4AL_7076794	231.843	-	-	-	4AL_7076794
6	1965	7BS translocation	TM	4AL_7066779	231.843	-	-	-	4AL_7066779
6	1966	7BS translocation	TM	4AL_7082168	231.843	-	-	-	4AL_7082168
6	1967	7BS translocation	TM	4AL_7045992	231.843	-	-	-	4AL_7045992
6	1968	7BS translocation	TM	4AL_7120745	231.843	Bradi1g51780.1	-	Sb10g000920.1	4AL_7120745
6	1969	7BS translocation	TM	-	-	-	Os06g0110200	Sb10g000930.1	4AL_7100263
6	1970	7BS translocation	TM	-	-	Bradi1g51817.2	-	Sb10g000410.1	4AL_7128338
6	1971	7BS translocation	TM	-	-	Bradi1g51840.1	Os06g0109500	Sb10g000880.1	4AL_7165453
6	1972	7BS translocation	TM	-	-	Bradi1g51870.1	-	-	4AL_7069809
6	1973	7BS translocation	TM	-	-	Bradi1g51880.1	-	-	4AL_7175121
6	1974	7BS translocation	TM	-	-	-	-	Sb01g014840.1	4AL_7107795
6	1975	7BS translocation	TM	-	-	Bradi1g51890.1	-	Sb01g014880.1	4AL_7143936
6	1976	7BS translocation	TM	-	-	Bradi1g51897.1	-	Sb10g000810.1	4AL_7014579
6	1977	7BS translocation	TM	-	-	Bradi1g51910.1	Os06g0109200	Sb10g000830.1	4AL_7138637
6	1978	7BS translocation	TM	-	-	Bradi1g51940.2	Os06g0109400	Sb10g000870.1	4AL_7144941
6	1979	7BS translocation	TM	-	-	-	Os06g0152800	-	4AL_7164022
6	1980	7BS translocation	TM	-	-	-	Os06g0125000	-	4AL_7124489
6	1981	7BS translocation	TM	-	-	Bradi1g49470.1	Os06g0125500	Sb10g001530.1	4AL_7159025
6	1982	7BS translocation	TM	-	-	Bradi1g49477.1	Os06g0125600	Sb10g001540.1	4AL_2781472
6	1983	7BS translocation	TM	-	-	Bradi1g49497.1	Os06g0126000	-	4AL_7138142
6	1984	7BS translocation	TM	-	-	Bradi1g49550.1	Os06g0127000	Sb10g001610.1	4AL_7070139
6	1985	7BS translocation	TM	-	-	Bradi1g49580.1	Os06g0127200	Sb10g001630.1	4AL_7174171
6	1986	7BS translocation	TM	-	-	Bradi1g49630.1	Os06g0127800	Sb10g001690.1	4AL_7061003
6	1987	7BS translocation	TM	-	-	Bradi1g49650.1	Os06g0128200	-	4AL_3113698
6	1988	7BS translocation	TM	-	-	Bradi1g49670.1	Os06g0128500	Sb10g001740.1	4AL_7096341
6	1989	7BS translocation	TM	-	-	Bradi1g49730.1	Os06g0129200	Sb10g001810.1	4AL_7110346
6	1990	7BS translocation	TM	-	-	Bradi1g49740.1	Os06g0129300	Sb10g001820.1	4AL_7164162
6	1991	7BS translocation	TM	-	-	Bradi1g49750.1	-	Sb10g001830.1	4AL_7117121
6	1992	7BS translocation	TM	-	-	Bradi1g49790.1	Os06g0129400	Sb10g001840.1	4AL_1833881
6	1993	7BS translocation	TM	-	-	Bradi1g49810.1	Os06g0129700	Sb10g001860.1	4AL_7086070
6	1994	7BS translocation	TM	-	-	Bradi1g49840.1	-	-	4AL_7157283
6	1995	7BS translocation	TM	-	-	Bradi1g49880.1	Os06g0129900	Sb10g001880.1	4AL_7016822
6	1996	7BS translocation	TM	-	-	Bradi1g49940.2	Os06g0130000	Sb10g001950.1	4AL_7124346
6	1997	7BS translocation	TM	-	-	-	-	Sb10g001960.1	4AL_1902519
6	1998	7BS translocation	TM	-	-	Bradi1g49950.1	Os06g0130100	Sb10g001970.1	4AL_7125345
[truncated: 134 more rows]
