# Supplementary material for: The in silico identification and characterization of a bread wheat/Triticum militinae introgression line
Source: Plant Biotechnol J. 2016 Sep 16;15(2):249–56. doi: 10.1111/pbi.12610 (PMC5259550; doi:10.1111/pbi.12610)
Supplement: Supplementary file 6 — Table S3 The set of CSS‐DArTseq markers used to construct the new zipper. [file PBI-15-249-s001.xlsx]

## Sheet: CSS-DArTseq markers
Table S3: CSS-DArTseq markers. 4A survey sequence scaffolds associated with the DArTseq markers used for the new zipper construction
CSS	marker	position
4AS_5934912	DArT2013_1064602	0
4AS_5971673	DArT2013_1284943	0
4AS_6003679	DArT2013_1120385	0
4AS_5957755	DArT2013_1056871	1.376
4AS_5999507	DArT2013_1095755	3.279
4AS_6003446	DArT2013_977640	7.229
4AS_5937996	DArT2013_1035095	8.52767
4AS_5993393	DArT2013_1216532	8.52767
4AS_6002974	DArT2013_1346762	8.52767
4AS_6011131	DArT2013_1092651	8.52767
4AS_2538977	DArT2013_1054658	9.29
4AS_5998145	DArT2013_1114113	9.639
4AS_6013226	DArT2013_994750	10.383
4AS_5949187	DArT2013_1718021	10.7583
4AS_6005844	DArT2013_1060445	10.7583
4AS_5989251	DArT2013_1090716	11.125
4AS_5947753	DArT2013_2248753	12.235
4AS_5986315	DArT2013_1159985	13.4057
4AS_5995990	DArT2013_2273797	16.458
4AS_5963015	DArT2013_1269633	17.264
4AS_6012630	DArT2013_2275143	17.264
4AS_5949700	DArT2013_1097955	19.748
4AS_4293056	DArT2013_1224191	21.704
4AS_6013263	DArT2013_1121700	24.301
4AS_5929534	DArT2013_1862773	24.3405
4AS_5999311	DArT2013_1094875	24.3405
4AS_5970882	DArT2013_1127385	25.652
4AS_2652288	DArT2013_1380808	37.178
4AS_370910	DArT2013_1069784	37.178
4AS_5925239	DArT2013_1126099	37.178
4AS_5926875	DArT2013_1102029	37.178
4AS_5927821	DArT2013_1044739	37.178
4AS_5930331	DArT2013_984428	37.178
4AS_5930585	DArT2013_1235793	37.178
4AS_5937390	DArT2013_1377576	37.178
4AS_5941258	DArT2013_1769825	37.178
4AS_5942172	DArT2013_978767	37.178
4AS_5942658	DArT2013_1138682	37.178
4AS_5943963	DArT2013_978869	37.178
4AS_5954625	DArT2013_1100583	37.178
4AS_5958195	DArT2013_1069704	37.178
4AS_5968541	DArT2013_1010807	37.178
4AS_5970787	DArT2013_1229305	37.178
4AS_5980440	DArT2013_1259058	37.178
4AS_5986285	DArT2013_1235935	37.178
4AS_5989528	DArT2013_2259716	37.178
4AS_5990692	DArT2013_1040940	37.178
4AS_6007781	DArT2013_1101284	37.178
4AS_6010776	DArT2013_1103681	37.178
4AS_6014250	DArT2013_1105537	37.178
4AS_5984814	DArT2013_1130083	37.241
4AS_6010679	DArT2013_1864821	38.387
4AS_5988308	DArT2013_1242151	38.5024
4AS_5935824	DArT2013_1234650	38.548
4AS_5972663	DArT2013_1206572	39.0943
4AS_5989560	DArT2013_1112196	39.0943
4AS_5931552	DArT2013_1211454	39.2837
4AS_5965536	DArT2013_1267302	39.2837
4AS_5989519	DArT2013_1376912	39.2837
4AS_6014527	DArT2013_1235654	39.2837
4AS_6014835	DArT2013_1255790	39.2837
4AS_5933067	DArT2013_1092708	39.855
4AS_5960827	DArT2013_2253908	39.855
4AS_6011403	DArT2013_1080996	40.948
4AS_5626481	DArT2013_1161315	42.1897
4AS_5994669	DArT2013_1126391	42.1897
4AS_5962926	DArT2013_1089414	43.134
4AS_3111786	DArT2013_1311722	45.422
4AS_5936375	DArT2013_1378716	45.422
4AS_5936883	DArT2013_1233609	45.422
4AS_5941631	DArT2013_2279932	45.422
4AS_5964777	DArT2013_1666053	45.422
4AS_5968303	DArT2013_1129080	45.422
4AS_5993953	DArT2013_1168042	45.422
4AS_5998692	DArT2013_2279640	45.422
4AS_6010604	DArT2013_982577	45.422
4AS_5982966	DArT2013_1228831	45.7217
4AS_5992014	DArT2013_1125885	45.7217
4AS_5999688	DArT2013_1269915	45.7217
4AS_5957260	DArT2013_2328427	46.17
4AS_5994350	DArT2013_2277703	46.346
4AS_5033510	DArT2013_2261220	46.585
4AS_5943367	DArT2013_1068670	46.585
4AS_5945935	DArT2013_2262416	46.585
4AS_5955709	DArT2013_1233126	46.585
4AS_5957822	DArT2013_1057100	46.585
4AS_5981715	DArT2013_2323303	46.585
4AS_5996504	DArT2013_1121288	46.585
4AS_5997574	DArT2013_1091070	46.585
4AS_6006182	DArT2013_2255722	46.585
4AS_6007327	DArT2013_1163289	46.585
4AS_6008544	DArT2013_987758	46.585
4AS_707831	DArT2013_1696460	46.585
4AS_5978280	DArT2013_1098084	48.3295
4AS_5927184	DArT2013_1127403	48.511
4AL_3709155	DArT2013_3021830	48.911
4AL_7066750	DArT2013_3023870	48.911
4AL_7096179	DArT2013_1202025	48.911
4AL_7106846	DArT2013_1210835	48.911
4AL_7119060	DArT2013_1381812	48.911
4AL_7166452	DArT2013_1073594	48.911
4AS_5943855	DArT2013_2305477	48.911
4AS_5950067	DArT2013_1115821	48.911
4AS_5966212	DArT2013_982703	48.911
4AS_5980016	DArT2013_2323178	48.911
4AS_5993842	DArT2013_1088148	48.911
4AS_6008495	DArT2013_2277169	48.911
4AS_6011086	DArT2013_1113478	48.911
4AS_6011961	DArT2013_2290882	48.911
4AS_6013975	DArT2013_1266682	48.911
4AS_5949920	DArT2013_1092501	49.205
4AS_5955004	DArT2013_1233757	49.205
4AS_5939889	DArT2013_1105169	49.2513
4AS_5964642	DArT2013_1204980	49.317
4AL_7147238	DArT2013_980154	49.519
4AL_7141912	DArT2013_1267127	49.7266
4AS_5983042	DArT2013_1041112	49.7266
4AS_6007252	DArT2013_1051213	49.7266
4AL_7137542	DArT2013_1132021	49.822
4AL_2071246	DArT2013_1081239	50.055
4AL_7075912	DArT2013_1359184	50.055
4AL_7089608	DArT2013_1287341	50.055
4AL_7100937	DArT2013_1035488	50.055
4AL_5279164	DArT2013_1718791	50.087
4AL_7169613	DArT2013_1101382	50.087
4AL_7108794	DArT2013_1113758	50.493
4AL_7117338	DArT2013_1374299	50.999
4AL_7085362	DArT2013_1102902	51.187
4AL_7086513	DArT2013_1108616	51.2837
4AL_7173710	DArT2013_2276355	51.7425
4AL_7107053	DArT2013_1131957	51.867
4AL_7066860	DArT2013_1695672	53.743
4AL_7091960	DArT2013_2265124	53.743
4AL_7109031	DArT2013_1122913	53.743
4AL_7109322	DArT2013_1223250	53.743
4AL_7113737	DArT2013_2303259	53.743
4AL_7132250	DArT2013_2257480	53.743
4AL_7136159	DArT2013_1859958	53.743
4AL_7137143	DArT2013_1003085	53.743
4AL_7159710	DArT2013_1218235	53.743
4AL_7172382	DArT2013_1128742	53.743
4AL_7140624	DArT2013_1296378	53.9713
4AL_7029897	DArT2013_1130105	54.919
4AL_7090916	DArT2013_2305042	54.919
4AL_7099527	DArT2013_1249580	54.919
4AL_7102499	DArT2013_2294772	54.919
4AL_7173007	DArT2013_1045223	54.919
4AL_7173814	DArT2013_1063020	54.919
4AL_7096970	DArT2013_1096653	55.076
4AL_7165901	DArT2013_1226873	55.076
4AL_4481937	DArT2013_1106414	55.561
4AL_7107583	DArT2013_1217569	56.602
4AL_7126969	DArT2013_1753975	58.086
4AL_7067403	DArT2013_2296729	58.5
4AL_7092454	DArT2013_1293924	58.5
4AL_7135056	DArT2013_1229131	58.5
4AL_7174197	DArT2013_1091178	58.583
4AL_1729184	DArT2013_1208402	59.2
4AL_7045388	DArT2013_1221420	59.2
4AL_7104460	DArT2013_1243125	59.2
4AL_7032976	DArT2013_1101854	60.969
4AL_7154030	DArT2013_1254546	60.969
4AL_7100654	DArT2013_979934	61.481
4AL_7161855	DArT2013_1031417	61.973
4AL_7090352	DArT2013_1248633	62.429
4AL_7129650	DArT2013_1299559	65.707
4AL_7123232	DArT2013_1118876	66.185
4AL_3261801	DArT2013_1077824	66.3346
4AL_7162747	DArT2013_1128349	66.3346
4AL_7018376	DArT2013_1254195	70.305
4AL_7070790	DArT2013_1713642	70.305
4AL_7082931	DArT2013_2291314	86.972
4AL_7117392	DArT2013_1380724	86.972
4AL_7130319	DArT2013_1378785	86.972
4AL_7146520	DArT2013_1090558	86.972
4AL_7150997	DArT2013_2328638	86.972
4AL_7161435	DArT2013_2275527	86.972
4AL_7171614	DArT2013_1219103	86.972
4AL_7172751	DArT2013_1096244	86.972
4AL_7176580	DArT2013_1095644	86.972
4AL_7097386	DArT2013_1228304	87.1532
4AL_7131387	DArT2013_1067129	87.1532
4AL_7173729	DArT2013_1111895	87.1532
4AL_7157377	DArT2013_1215835	87.4183
4AL_7138087	DArT2013_1280395	87.643
4AL_7150619	DArT2013_1091892	88.059
4AL_7097604	DArT2013_2322269	88.162
4AL_7121514	DArT2013_1123192	88.3732
4AL_7097993	DArT2013_1117837	88.7115
4AL_7167761	DArT2013_2252444	89.261
4AL_7090673	DArT2013_1118950	94.06
4AL_7151606	DArT2013_1267893	95.285
4AL_7072048	DArT2013_1113108	100.618
4AL_7147706	DArT2013_1237610	102.475
4AL_7098237	DArT2013_1200937	103.321
4AL_2600425	DArT2013_2324668	109.186
4AL_4294804	DArT2013_1204039	110.638
4AL_7164015	DArT2013_1192224	111.858
4AL_7122082	DArT2013_1233795	117.186
4AL_7177311	DArT2013_1265321	117.862
4AL_1042873	DArT2013_1219105	123.575
4AL_5672996	DArT2013_1361398	126.278
4AL_7090465	DArT2013_992456	129.441
4AL_7143684	DArT2013_994022	129.441
4AL_7167769	DArT2013_985106	129.441
4AL_6532479	DArT2013_1113417	129.899
4AL_7087318	DArT2013_1229200	130.646
4AL_7061690	DArT2013_993000	130.676
4AL_7163808	DArT2013_1131791	131.203
4AL_7110622	DArT2013_1120607	135.646
4AL_7132435	DArT2013_1078032	145.272
4AL_7081570	DArT2013_1216851	159.068
4AL_7169229	DArT2013_999600	159.068
4AL_7013061	DArT2013_2327846	160.244
4AL_7091242	DArT2013_1093756	160.244
4AL_7164334	DArT2013_1176746	160.244
4AL_4888702	DArT2013_1002432	162.776
4AL_7092216	DArT2013_2257698	163.912
4AL_7176149	DArT2013_1260514	163.912
4AL_7086458	DArT2013_1247419	165.075
4AL_7149955	DArT2013_2334401	166.199
4AL_7108293	DArT2013_1721323	175.088
4AL_1009151	DArT2013_1074105	177.335
4AL_2864872	DArT2013_1092082	177.335
4AL_3400838	DArT2013_1075082	177.335
4AL_3570963	DArT2013_3064580	177.335
4AL_4023531	DArT2013_1075394	177.335
4AL_4061728	DArT2013_982155	177.335
4AL_4927995	DArT2013_1233121	177.335
4AL_5865502	DArT2013_1228119	177.335
4AL_6711572	DArT2013_2275209	177.335
4AL_7020125	DArT2013_1240195	177.335
4AL_7038234	DArT2013_1263800	177.335
4AL_7064343	DArT2013_1058613	177.335
4AL_7066363	DArT2013_1057360	177.335
4AL_7069959	DArT2013_1771844	177.335
4AL_7075464	DArT2013_1770559	177.335
4AL_7079911	DArT2013_2262907	177.335
4AL_7086981	DArT2013_3064553	177.335
4AL_7087002	DArT2013_1068766	177.335
4AL_7087135	DArT2013_1120960	177.335
4AL_7088397	DArT2013_1152450	177.335
4AL_7088606	DArT2013_1153724	177.335
4AL_7090239	DArT2013_1233610	177.335
4AL_7091963	DArT2013_1039199	177.335
4AL_7096129	DArT2013_1233808	177.335
4AL_7097869	DArT2013_1019573	177.335
4AL_7100883	DArT2013_1069350	177.335
4AL_7103118	DArT2013_1095949	177.335
4AL_7103621	DArT2013_1301081	177.335
4AL_7106875	DArT2013_1233294	177.335
4AL_7107381	DArT2013_979037	177.335
4AL_7110999	DArT2013_985601	177.335
4AL_7111935	DArT2013_1003553	177.335
4AL_7112117	DArT2013_1125092	177.335
4AL_7112361	DArT2013_2280016	177.335
4AL_7115134	DArT2013_1094628	177.335
4AL_7122452	DArT2013_984754	177.335
4AL_7124877	DArT2013_1081526	177.335
4AL_7124883	DArT2013_1705062	177.335
4AL_7129890	DArT2013_1217741	177.335
4AL_7132027	DArT2013_1006397	177.335
4AL_7134315	DArT2013_1102715	177.335
4AL_7134836	DArT2013_1066166	177.335
4AL_7135535	DArT2013_1127075	177.335
4AL_7135596	DArT2013_1121734	177.335
4AL_7137805	DArT2013_2276540	177.335
4AL_7139248	DArT2013_994982	177.335
4AL_7139849	DArT2013_1768872	177.335
4AL_7147991	DArT2013_1107770	177.335
4AL_7149288	DArT2013_1060982	177.335
4AL_7156366	DArT2013_1064716	177.335
4AL_7158012	DArT2013_2373841	177.335
4AL_7160865	DArT2013_1683140	177.335
4AL_7164372	DArT2013_1020108	177.335
4AL_7169495	DArT2013_1079926	177.335
4AL_7169628	DArT2013_2254477	177.335
4AL_7170223	DArT2013_2266806	177.335
4AL_7171320	DArT2013_1126538	177.335
4AL_7172617	DArT2013_1033260	177.335
4AL_7174533	DArT2013_1112946	177.335
4AL_7175092	DArT2013_1051389	177.335
4AL_7176389	DArT2013_1256820	177.335
4AL_7177112	DArT2013_2275376	177.335
4AL_7070857	DArT2013_1213096	177.69
4AL_7090263	DArT2013_1160151	177.752
4AL_7066609	DArT2013_1321850	177.859
4AL_7090264	DArT2013_2281969	177.859
4AL_7140577	DArT2013_2314156	177.859
4AL_7150278	DArT2013_2280514	177.859
4AL_7175351	DArT2013_1082397	177.859
4AL_7175430	DArT2013_1053244	177.976
4AL_7014528	DArT2013_3024031	178.008
4AL_2504042	DArT2013_1127109	178.077
4AL_7072476	DArT2013_1201344	178.077
4AL_7073458	DArT2013_1126915	178.077
4AL_7083336	DArT2013_1125647	178.077
4AL_7088899	DArT2013_1213306	178.077
4AL_7096764	DArT2013_1014952	178.077
4AL_7146010	DArT2013_1103902	178.077
4AL_7167905	DArT2013_1071373	178.077
4AL_7170805	DArT2013_1017696	178.247
4AL_7166199	DArT2013_2276787	178.617
4AL_7175845	DArT2013_2277010	178.677
4AL_7090896	DArT2013_1033160	179.835
4AL_7138920	DArT2013_1256664	179.835
4AL_7092621	DArT2013_991620	180.052
4AL_7121037	DArT2013_1106156	180.052
4AL_4528367	DArT2013_1096411	180.613
4AL_7045146	DArT2013_1092211	181.795
4AL_7171111	DArT2013_1268536	182.419
4AL_7064061	DArT2013_1236365	185.11
4AL_7115639	DArT2013_1121877	185.11
4AL_7145366	DArT2013_1242399	185.562
4AL_7089115	DArT2013_1160311	187.388
4AL_7073963	DArT2013_2297166	187.777
4AL_7095989	DArT2013_981688	188.073
4AL_7063834	DArT2013_1105931	198.251
4AL_7175314	DArT2013_2289268	201.896
4AL_7076791	DArT2013_1164997	203.045
4AL_7166441	DArT2013_1279576	203.045
4AL_1848820	DArT2013_1242832	205.37
4AL_7081107	DArT2013_1119663	206.469
4AL_7169418	DArT2013_2277565	206.469
4AL_7067809	DArT2013_1115306	207.704
4AL_7119175	DArT2013_1120643	207.704
4AL_7133490	DArT2013_1034692	207.704
4AL_7169269	DArT2013_985711	207.704
4AL_7171292	DArT2013_2251039	207.704
4AL_7172159	DArT2013_1300901	210.908
4AL_7172187	DArT2013_1016080	210.908
4AL_7068634	DArT2013_1189843	211.075
4AL_7090734	DArT2013_1696978	211.075
4AL_7079542	DArT2013_1235915	213.192
4AL_7152024	DArT2013_2255697	213.192
4AL_1482365	DArT2013_1082521	215.465
4AL_1754798	DArT2013_1110507	215.465
4AL_2631495	DArT2013_2292993	215.465
4AL_2692239	DArT2013_2259650	215.465
4AL_3436363	DArT2013_1124416	215.465
4AL_6032584	DArT2013_1095157	215.465
4AL_6127235	DArT2013_2258640	215.465
4AL_7029884	DArT2013_1121021	215.465
4AL_7040836	DArT2013_1238446	215.465
4AL_7064690	DArT2013_2277096	215.465
4AL_7073469	DArT2013_1045492	215.465
4AL_7084261	DArT2013_1139321	215.465
4AL_7090058	DArT2013_1084085	215.465
4AL_7093875	DArT2013_998585	215.465
4AL_7107059	DArT2013_1083244	215.465
4AL_7107918	DArT2013_1108825	215.465
4AL_7110117	DArT2013_1248783	215.465
4AL_7110903	DArT2013_1001299	215.465
4AL_7111348	DArT2013_1109714	215.465
4AL_7112161	DArT2013_1108559	215.465
4AL_7134587	DArT2013_1128917	215.465
4AL_7137427	DArT2013_1355620	215.465
4AL_7140728	DArT2013_1125283	215.465
4AL_7153570	DArT2013_1106963	215.465
4AL_7158134	DArT2013_1024110	215.465
4AL_7169851	DArT2013_1236283	215.465
4AL_7170496	DArT2013_1214724	215.465
4AL_7171025	DArT2013_2261009	215.465
4AL_7173954	DArT2013_1109730	215.465
4AL_7173996	DArT2013_1127786	215.465
4AL_7175066	DArT2013_2276147	215.465
4AL_7176130	DArT2013_1127023	215.465
4AL_7176754	DArT2013_1118108	215.465
4AL_7176809	DArT2013_995436	215.465
4AL_7063626	DArT2013_1124413	215.678
4AL_7136559	DArT2013_1085374	215.678
4AL_7146491	DArT2013_1160252	215.678
4AL_7161998	DArT2013_1241394	215.678
4AL_7081238	DArT2013_1296416	215.869
4AL_7119719	DArT2013_1233300	215.869
4AL_7149432	DArT2013_1131408	217.89
4AL_7107986	DArT2013_1142880	221.419
4AL_7122943	DArT2013_1220363	221.419
4AL_7138052	DArT2013_978165	221.419
4AL_7162736	DArT2013_1062286	221.419
4AL_7171318	DArT2013_1083825	221.419
4AL_1841917	DArT2013_1128460	222.582
4AL_7023682	DArT2013_1206020	222.582
4AL_7083674	DArT2013_1029573	222.582
4AL_7084954	DArT2013_1006050	222.582
4AL_7087562	DArT2013_1386493	222.582
4AL_7095772	DArT2013_1067700	222.582
4AL_7096456	DArT2013_1385779	222.582
4AL_7096552	DArT2013_1273455	222.582
4AL_7119709	DArT2013_1041506	222.582
4AL_7125054	DArT2013_3034495	222.582
4AL_7127109	DArT2013_1210174	222.582
4AL_7129989	DArT2013_2289475	222.582
4AL_7150669	DArT2013_1063181	222.582
4AL_7151695	DArT2013_1695521	222.582
4AL_7153171	DArT2013_2276539	222.582
4AL_7162446	DArT2013_1115459	222.582
4AL_7170826	DArT2013_1274537	222.582
4AL_7171313	DArT2013_2290706	222.582
4AL_7173451	DArT2013_1212441	222.582
4AL_7176223	DArT2013_1205669	222.582
4AL_149750	DArT2013_993343	225.953
4AL_2675922	DArT2013_1115172	225.953
4AL_5478490	DArT2013_1122396	225.953
4AL_7063385	DArT2013_1127378	225.953
4AL_7101226	DArT2013_1211470	225.953
4AL_7120458	DArT2013_1023789	225.953
4AL_7136729	DArT2013_1104313	225.953
4AL_7174017	DArT2013_1095256	225.953
4AL_7175029	DArT2013_1220398	225.953
4AL_6840619	DArT2013_1695994	226.563
4AL_7110456	DArT2013_2265629	227.265
4AL_842032	DArT2013_2260563	227.662
4AL_7159840	DArT2013_2262894	228.489
4AL_7103974	DArT2013_1239581	228.63
4AL_7169060	DArT2013_1279287	229.297
4AL_4984059	DArT2013_1123474	229.433
4AL_7081231	DArT2013_2373500	229.433
4AL_4555340	DArT2013_1241904	229.626
4AL_7142161	DArT2013_1298891	229.626
4AL_7091534	DArT2013_1259993	230.459
4AL_7082272	DArT2013_1107284	230.638
4AL_7147158	DArT2013_1106458	230.638
4AL_6851666	DArT2013_1100977	231.081
4AL_7066091	DArT2013_1099333	231.081
4AL_7070854	DArT2013_1212683	231.081
4AL_7072535	DArT2013_1268927	231.081
4AL_7075181	DArT2013_1004226	231.081
4AL_7134722	DArT2013_1112560	231.081
4AL_7138600	DArT2013_1232248	231.081
4AL_7149348	DArT2013_1268149	231.081
4AL_7151429	DArT2013_1076405	231.081
4AL_7153303	DArT2013_1131449	231.081
4AL_7177008	DArT2013_1264199	231.081
4AL_7096167	DArT2013_1242659	231.425
4AL_7130880	DArT2013_1314723	231.425
4AL_7077859	DArT2013_2279301	231.441
4AL_7096027	DArT2013_1239481	231.441
4AL_7124821	DArT2013_2254669	231.441
4AL_7145028	DArT2013_1080842	231.441
4AL_7169564	DArT2013_2276663	231.441
4AL_3126557	DArT2013_1235065	231.673
4AL_511213	DArT2013_1056968	231.673
4AL_7086174	DArT2013_1280232	231.673
4AL_7144967	DArT2013_1080615	231.673
4AL_7153458	DArT2013_1221700	231.673
4AL_7177050	DArT2013_1230081	231.673
4AL_7079682	DArT2013_1682949	231.735
4AL_4766994	DArT2013_1233615	231.843
4AL_7045992	DArT2013_1243702	231.843
4AL_7062933	DArT2013_1053370	231.843
4AL_7063259	DArT2013_1055417	231.843
4AL_7066779	DArT2013_1073733	231.843
4AL_7071728	DArT2013_2277049	231.843
4AL_7075242	DArT2013_1218832	231.843
4AL_7076794	DArT2013_1076151	231.843
4AL_7078786	DArT2013_1280285	231.843
4AL_7080536	DArT2013_1268013	231.843
4AL_7082168	DArT2013_1240341	231.843
4AL_7111126	DArT2013_1279274	231.843
4AL_7120745	DArT2013_1125425	231.843
4AL_7133873	DArT2013_1049457	231.843
4AL_7137478	DArT2013_1268665	231.843
4AL_7138676	DArT2013_3023251	231.843
4AL_7154021	DArT2013_2264577	231.843
4AL_7158610	DArT2013_1118474	231.843
4AL_7161707	DArT2013_1002296	231.843
4AL_7164963	DArT2013_1259415	231.843
4AL_7165146	DArT2013_1018803	231.843
4AL_7175758	DArT2013_1007267	231.843
4AL_7175974	DArT2013_1279569	231.843
4AL_7084500	DArT2013_1277457	232.46
4AL_7153308	DArT2013_1037189	232.501
4AL_7159908	DArT2013_1230981	232.696
4AL_7169182	DArT2013_1271301	233.286
4AL_7156699	DArT2013_1119238	235.092
4AL_7176180	DArT2013_1216142	235.092
4AL_7062124	DArT2013_1269264	235.76
4AL_6326997	DArT2013_2253434	236.441
4AL_7087851	DArT2013_2255190	236.441
4AL_7142208	DArT2013_1769506	236.441
4AL_7161499	DArT2013_2280350	236.441
4AL_7140740	DArT2013_2305268	236.766
4AL_7103490	DArT2013_2285708	237.393
4AL_7082345	DArT2013_2261944	237.604
4AL_7171168	DArT2013_1088269	237.604
4AL_7145204	DArT2013_1283197	238.259
4AL_204352	DArT2013_1029717	238.346
4AL_7095415	DArT2013_1038936	238.346
4AL_7129908	DArT2013_1113659	238.346
4AL_7138703	DArT2013_1129860	238.346
4AL_7176349	DArT2013_1387476	239.073
4AL_7171598	DArT2013_1267445	239.891
4AL_7177277	DArT2013_1107059	239.999
4AL_7143880	DArT2013_1282527	241.91
4AL_7064150	DArT2013_1196792	242.212
4AL_7068409	DArT2013_1107064	242.212
4AL_7102308	DArT2013_2275760	242.212
4AL_7150604	DArT2013_1115733	242.212
4AL_7174811	DArT2013_1107230	242.212
4AL_7091693	DArT2013_1122399	242.255
4AL_7143242	DArT2013_1090557	242.255
4AL_7148933	DArT2013_1152394	242.669
4AL_1604280	DArT2013_1139911	244.214
4AL_7176866	DArT2013_1079689	244.214
4AL_7175253	DArT2013_2261869	244.733
4AS_5963059	DArT2013_1253340	245.166
4AL_4046338	DArT2013_1139444	245.981
4AL_7154923	DArT2013_1122016	245.981
4AL_7170854	DArT2013_1058635	245.981
4AL_7176793	DArT2013_1115628	245.981
4AL_7126826	DArT2013_1107990	246.145
4AL_7150094	DArT2013_2289091	246.145
4AL_7164260	DArT2013_1116370	246.145
4AL_7020240	DArT2013_1104332	246.718
4AL_7172299	DArT2013_2277160	246.718
4AL_7172694	DArT2013_1115829	246.718
4AL_6562985	DArT2013_1229112	246.793
4AL_7168216	DArT2013_2264325	247.521
4AL_7126877	DArT2013_1213345	247.642
4AL_7081482	DArT2013_1377828	248.095
4AL_7105999	DArT2013_1013014	248.095
4AL_3803615	DArT2013_995839	248.111
4AL_4431883	DArT2013_1200924	248.111
4AL_5508547	DArT2013_1124765	248.111
4AL_6239577	DArT2013_2278408	248.111
4AL_7062082	DArT2013_1123204	248.111
4AL_7074909	DArT2013_1282699	248.111
4AL_7084188	DArT2013_1403892	248.111
4AL_7088723	DArT2013_1233966	248.111
4AL_7094003	DArT2013_1006745	248.111
4AL_7095786	DArT2013_1211532	248.111
4AL_7097137	DArT2013_1071064	248.111
4AL_7124125	DArT2013_1116732	248.111
4AL_7127532	DArT2013_1009996	248.111
4AL_7132783	DArT2013_1283016	248.111
4AL_7142730	DArT2013_1132131	248.111
4AL_7143562	DArT2013_1125075	248.111
4AL_7149693	DArT2013_2290763	248.111
4AL_7163139	DArT2013_1234625	248.111
4AL_7170567	DArT2013_1383037	248.111
4AL_7171601	DArT2013_1117297	248.111
4AL_7171621	DArT2013_2322231	248.111
4AL_7173878	DArT2013_1114982	248.111
4AL_7174964	DArT2013_1182592	249.393
4AL_7062660	DArT2013_1384702	250.448
4AL_7064928	DArT2013_1297368	250.448
4AL_7067163	DArT2013_1108370	250.448
4AL_7089748	DArT2013_1087266	250.448
4AL_7120922	DArT2013_1221721	250.448
4AL_7122262	DArT2013_1269811	250.448
4AL_7127381	DArT2013_2279530	250.448
4AL_7146919	DArT2013_1192968	250.448
4AL_7151337	DArT2013_1126161	250.448
4AL_7160182	DArT2013_1101964	250.448
4AL_7171348	DArT2013_1053128	250.531
4AL_7156730	DArT2013_1281736	250.662
4AL_7062761	DArT2013_1249747	250.696
4AL_7095239	DArT2013_2257337	250.696
4AL_7101789	DArT2013_1083559	250.696
4AL_7063578	DArT2013_1126083	251.626
4AL_7087363	DArT2013_1117566	251.626
4AL_7145806	DArT2013_2277496	251.626
4AL_7169877	DArT2013_2278039	251.626
4AL_7076560	DArT2013_1125687	252.06
4AL_7149481	DArT2013_1115551	252.775
4AL_7151266	DArT2013_1122735	252.775
4AL_7177317	DArT2013_1126255	252.809
4AL_7169252	DArT2013_1252772	253.253
4AL_7012357	DArT2013_1698973	254.01
